# Supplementary material for: The Lazarillo’s game: Sharing resources with asymmetric conditions
Source: PLoS One. 2017 Jul 13;12(7):e0180421. doi: 10.1371/journal.pone.0180421 (PMC5509147; doi:10.1371/journal.pone.0180421)
Supplement: S1 File — Data obtained from the experiment. (ZIP) [file pone.0180421.s001.zip]

Archive with 2 entries (2 files):
- Control Treatment.xls
- Impunity Treatment.xls
