# Supplementary material for: The Lazarillo’s game: Sharing resources with asymmetric conditions
Source: PLoS One. 2017 Jul 13;12(7):e0180421. doi: 10.1371/journal.pone.0180421 (PMC5509147; doi:10.1371/journal.pone.0180421)
Supplement: S1 File — Data obtained from the experiment. (ZIP) [file pone.0180421.s001.zip › Impunity Treatment.xls]

SessionID	TreatmentNumber	subjects	Period	Subject	Group	Profit	TotalProfit	Participate	type	choice	remaining	onlyone	guess	rondaFinFichas	fichasExtra	rand	Final	TimeOKInicioOK	TimeOKEtapa1AOK	TimeOKEtapa2BOK	TimeOKEtapa3GuessBOK	TimeOKFinEtapaOK	TimeOKFINALOK
130212_1018	2	subjects	1	1	12	1	1	0	1	1	56	1	3	-1	0	0.9948511221422121	0	25	24	24	0	2	0
130212_1018	2	subjects	1	2	24	3	3	0	2	3	55	0	2	-1	0	0.3704775024067972	0	28	0	27	23	2	-
130212_1018	2	subjects	1	3	10	3	3	0	2	3	56	1	1	-1	0	0.2175382572307895	0	27	0	27	19	2	-
130212_1018	2	subjects	1	4	16	3	3	0	2	3	56	1	1	-1	0	0.1039918256476484	0	23	0	17	23	2	-
130212_1018	2	subjects	1	5	27	1	1	0	1	1	56	1	3	-1	0	0.1522046761364698	0	26	23	25	0	2	-
130212_1018	2	subjects	1	6	20	3	3	0	2	3	56	1	1	-1	0	0.2801120347716436	0	25	0	27	25	2	-
130212_1018	2	subjects	1	7	28	2	2	0	1	2	57	1	3	-1	0	0.854066906428927	0	21	28	25	0	2	-
130212_1018	2	subjects	1	8	7	2	2	0	2	2	56	0	2	-1	0	0.4584208854746171	0	26	0	27	25	2	-
130212_1018	2	subjects	1	9	26	3	3	0	2	3	56	1	2	-1	0	0.5715677806043847	0	25	0	25	26	2	-
130212_1018	2	subjects	1	10	3	2	2	0	1	2	55	0	1	-1	0	0.339688617894281	0	28	27	20	0	2	-
130212_1018	2	subjects	1	11	22	1	1	0	1	1	56	1	1	-1	0	0.6540831446899489	0	23	24	20	0	2	-
130212_1018	2	subjects	1	12	8	2	2	0	1	2	55	0	1	-1	0	0.9221528782146764	0	26	27	21	0	2	-
130212_1018	2	subjects	1	13	18	2	2	0	2	2	57	1	1	-1	0	0.4494959001659862	0	28	0	15	26	2	-
130212_1018	2	subjects	1	14	4	1	1	0	2	1	57	1	1	-1	0	0.05396918535883035	0	28	0	23	25	2	-
130212_1018	2	subjects	1	15	24	2	2	0	1	2	55	0	2	-1	0	0.7700166826928112	0	14	19	16	0	2	-
130212_1018	2	subjects	1	16	29	1	1	0	2	1	58	1	1	-1	0	0.06378264122818719	0	27	0	27	20	2	-
130212_1018	2	subjects	1	17	27	3	3	0	2	3	56	1	1	-1	0	0.1486186255461623	0	26	0	21	22	2	-
130212_1018	2	subjects	1	18	11	1	1	0	2	1	57	1	2	-1	0	0.8302071447624858	0	28	0	24	25	-1	-
130212_1018	2	subjects	1	19	29	1	1	0	1	1	58	1	1	-1	0	0.1304998854782898	0	23	28	27	0	2	-
130212_1018	2	subjects	1	20	6	2	2	0	2	2	57	1	2	-1	0	0.1237565451877921	0	29	0	23	25	-2	-
130212_1018	2	subjects	1	21	17	1	1	0	1	1	58	1	1	-1	0	0.9178217532661844	0	29	27	23	0	2	-
130212_1018	2	subjects	1	22	21	1	1	0	1	1	56	1	1	-1	0	0.8466064058461257	0	29	25	19	0	2	-
130212_1018	2	subjects	1	23	23	2	2	0	1	2	57	1	1	-1	0	0.9383622281897637	0	26	16	22	0	2	-
130212_1018	2	subjects	1	24	2	1	1	0	1	1	56	1	3	-1	0	0.6528354145832525	0	22	24	15	0	2	-
130212_1018	2	subjects	1	25	30	1	1	0	1	1	56	1	3	-1	0	0.5622565958473164	0	26	17	26	0	-1	-
130212_1018	2	subjects	1	26	14	1	1	0	2	1	57	1	1	-1	0	0.204812900724268	0	28	0	19	23	2	-
130212_1018	2	subjects	1	27	1	1	1	0	2	1	58	1	1	-1	0	0.1724827644287063	0	26	0	16	21	2	-
130212_1018	2	subjects	1	28	18	1	1	0	1	1	57	1	3	-1	0	0.6798221718891627	0	27	24	23	0	2	-
130212_1018	2	subjects	1	29	13	3	3	0	2	3	56	1	2	-1	0	0.6153829510395336	0	29	0	22	22	2	-
130212_1018	2	subjects	1	30	7	2	2	0	1	2	56	0	2	-1	0	0.8429684070139045	0	28	25	24	0	2	-
130212_1018	2	subjects	1	31	25	1	1	0	1	1	56	1	3	-1	0	0.9762549712212081	0	28	27	25	0	2	-
130212_1018	2	subjects	1	32	6	1	1	0	1	1	57	1	1	-1	0	0.1778058373265927	0	28	26	23	0	2	-
130212_1018	2	subjects	1	33	10	1	1	0	1	1	56	1	3	-1	0	0.2364987159317819	0	26	21	25	0	2	-
130212_1018	2	subjects	1	34	12	3	3	0	2	3	56	1	1	-1	0	0.6968678500023056	0	24	0	27	22	2	-
130212_1018	2	subjects	1	35	5	1	1	0	1	1	56	1	2	-1	0	0.6703860180780227	0	18	25	22	0	-1	-
130212_1018	2	subjects	1	36	4	2	2	0	1	2	57	1	1	-1	0	0.8339186654584103	0	24	28	23	0	2	-
130212_1018	2	subjects	1	37	14	2	2	0	1	2	57	1	2	-1	0	0.671112164701853	0	24	22	19	0	2	-
130212_1018	2	subjects	1	38	19	1	1	0	2	1	58	1	2	-1	0	0.6670208324990332	0	28	0	27	22	2	-
130212_1018	2	subjects	1	39	19	1	1	0	1	1	58	1	3	-1	0	0.7483517032807469	0	29	24	27	0	2	-
130212_1018	2	subjects	1	40	16	1	1	0	1	1	56	1	3	-1	0	0.7906136600256961	0	26	27	20	0	2	-
130212_1018	2	subjects	1	41	15	2	2	0	1	2	56	0	1	-1	0	0.741258121440773	0	21	26	21	0	2	-
130212_1018	2	subjects	1	42	20	1	1	0	1	1	56	1	2	-1	0	0.7238030688482351	0	27	24	25	0	2	-
130212_1018	2	subjects	1	43	8	3	3	0	2	3	55	0	2	-1	0	0.09986935281188662	0	25	0	14	22	2	-
130212_1018	2	subjects	1	44	5	3	3	0	2	3	56	1	2	-1	0	0.08319859024286204	0	29	0	20	19	2	-
130212_1018	2	subjects	1	45	3	3	3	0	2	3	55	0	1	-1	0	0.2603155683075616	0	26	0	19	26	2	-
130212_1018	2	subjects	1	46	9	1	1	0	1	1	57	1	3	-1	0	0.2914820230991961	0	25	14	19	0	2	-
130212_1018	2	subjects	1	47	2	3	3	0	2	3	56	1	2	-1	0	0.4792150331098656	0	27	0	15	19	-2	-
130212_1018	2	subjects	1	48	26	1	1	0	1	1	56	1	3	-1	0	0.8022525388757943	0	17	26	22	0	-2	-
130212_1018	2	subjects	1	49	11	2	2	0	1	2	57	1	1	-1	0	0.9581781322873095	0	25	25	25	0	2	-
130212_1018	2	subjects	1	50	1	1	1	0	1	1	58	1	3	-1	0	0.531077184961679	0	8	7	26	0	2	-
130212_1018	2	subjects	1	51	22	3	3	0	2	3	56	1	2	-1	0	0.1629963238551264	0	28	0	26	25	2	-
130212_1018	2	subjects	1	52	13	1	1	0	1	1	56	1	3	-1	0	0.8310849437634856	0	26	26	24	0	2	-
130212_1018	2	subjects	1	53	23	1	1	0	2	1	57	1	2	-1	0	0.6191318112514596	0	28	0	-13	28	2	-
130212_1018	2	subjects	1	54	15	2	2	0	2	2	56	0	2	-1	0	0.6710103595028679	0	27	0	25	22	2	-
130212_1018	2	subjects	1	55	30	3	3	0	2	3	56	1	1	-1	0	0.5470770395114445	0	23	0	16	23	2	-
130212_1018	2	subjects	1	56	9	2	2	0	2	2	57	1	2	-1	0	0.06026933438157166	0	25	0	20	18	2	-
130212_1018	2	subjects	1	57	28	1	1	0	2	1	57	1	2	-1	0	0.2963793945016244	0	27	0	22	23	2	-
130212_1018	2	subjects	1	58	21	3	3	0	2	3	56	1	2	-1	0	0.3854001007906162	0	29	0	20	22	-2	-
130212_1018	2	subjects	1	59	25	3	3	0	2	3	56	1	2	-1	0	0.96819231005767	0	26	0	21	14	-29	-
130212_1018	2	subjects	1	60	17	1	1	0	2	1	58	1	2	-1	0	0.6821006888906009	0	28	0	25	19	2	-
130212_1018	2	subjects	2	1	12	1	2	0	1	1	52	1	2	-1	0	0.3188882802235374	0	-	27	28	0	3	-
130212_1018	2	subjects	2	2	24	1	4	0	2	1	53	0	2	-1	0	0.07256275698196271	0	-	0	13	25	3	-
130212_1018	2	subjects	2	3	10	3	6	0	2	3	52	1	1	-1	0	0.6306705915511914	0	-	0	26	28	3	-
130212_1018	2	subjects	2	4	16	1	4	0	2	1	53	1	1	-1	0	0.8142476509391552	0	-	0	24	25	-1	-
130212_1018	2	subjects	2	5	27	2	3	0	1	2	51	0	1	-1	0	0.6216838358071092	0	-	27	28	0	3	-
130212_1018	2	subjects	2	6	20	1	4	0	2	1	53	1	2	-1	0	0.640228410083907	0	-	0	28	28	3	-
130212_1018	2	subjects	2	7	28	1	3	0	1	1	53	1	2	-1	0	0.09353381585959988	0	-	28	28	0	3	-
130212_1018	2	subjects	2	8	7	2	4	0	2	2	53	0	2	-1	0	0.3077939866612637	0	-	0	21	25	1	-
130212_1018	2	subjects	2	9	26	1	4	0	2	1	53	1	1	-1	0	0.1835673647856188	0	-	0	26	28	3	-
130212_1018	2	subjects	2	10	3	1	3	0	1	1	51	0	1	-1	0	0.9374440223618615	0	-	28	28	0	3	-
130212_1018	2	subjects	2	11	22	2	3	0	1	2	53	1	2	-1	0	0.3187062117823894	0	-	28	26	0	3	-
130212_1018	2	subjects	2	12	8	2	4	0	1	2	52	0	1	-1	0	0.761367751174312	0	-	24	26	0	2	-
130212_1018	2	subjects	2	13	18	1	3	0	2	1	54	1	1	-1	0	0.2484833888003991	0	-	0	24	28	3	-
130212_1018	2	subjects	2	14	4	3	4	0	2	3	53	1	1	-1	0	0.0446498329027788	0	-	0	28	25	3	-
130212_1018	2	subjects	2	15	24	1	3	0	1	1	53	0	2	-1	0	0.3593254933875639	0	-	18	21	0	0	-
130212_1018	2	subjects	2	16	29	3	4	0	2	3	54	1	1	-1	0	0.3827079480433408	0	-	0	20	28	3	-
130212_1018	2	subjects	2	17	27	3	6	0	2	3	51	0	2	-1	0	0.2166999518949073	0	-	0	16	29	3	-
130212_1018	2	subjects	2	18	11	1	2	0	2	1	54	1	1	-1	0	0.9467029510749052	0	-	0	28	28	3	-
130212_1018	2	subjects	2	19	29	1	2	0	1	1	54	1	1	-1	0	0.07609149770629196	0	-	26	28	0	0	-
130212_1018	2	subjects	2	20	6	3	5	0	2	3	53	1	2	-1	0	0.739452724689363	0	-	0	25	26	3	-
130212_1018	2	subjects	2	21	17	1	2	0	1	1	54	1	1	-1	0	0.5042127093785501	0	-	28	28	0	3	-
130212_1018	2	subjects	2	22	21	1	2	0	1	1	52	1	3	-1	0	0.0662781843292891	0	-	28	28	0	3	-
130212_1018	2	subjects	2	23	23	1	3	0	1	1	53	1	3	-1	0	0.3317531572337044	0	-	26	22	0	3	-
130212_1018	2	subjects	2	24	2	2	3	0	1	2	53	1	3	-1	0	0.5736080163966901	0	-	27	24	0	-4	-
130212_1018	2	subjects	2	25	30	1	2	0	1	1	52	1	3	-1	0	0.06009832586166371	0	-	25	28	0	3	-
130212_1018	2	subjects	2	26	14	3	4	0	2	3	53	1	1	-1	0	0.6794744975303647	0	-	0	28	28	3	-
130212_1018	2	subjects	2	27	1	1	2	0	2	1	55	1	1	-1	0	0.8698019496490257	0	-	0	28	28	3	-
130212_1018	2	subjects	2	28	18	2	3	0	1	2	54	1	1	-1	0	0.495301426618966	0	-	25	28	0	3	-
130212_1018	2	subjects	2	29	13	3	6	0	2	3	52	1	2	-1	0	0.4194939878859995	0	-	0	22	20	3	-
130212_1018	2	subjects	2	30	7	1	3	0	1	1	53	0	2	-1	0	0.1754128039700039	0	-	28	18	0	3	-
130212_1018	2	subjects	2	31	25	2	3	0	1	2	53	1	1	-1	0	0.5303562351178174	0	-	28	28	0	3	-
130212_1018	2	subjects	2	32	6	1	2	0	1	1	53	1	3	-1	0	0.6961268073395485	0	-	26	22	0	3	-
130212_1018	2	subjects	2	33	10	1	2	0	1	1	52	1	3	-1	0	0.4297415970031832	0	-	27	28	0	3	-
130212_1018	2	subjects	2	34	12	3	6	0	2	3	52	1	1	-1	0	0.279297638348908	0	-	0	28	28	3	-
130212_1018	2	subjects	2	35	5	2	3	0	1	2	53	1	1	-1	0	0.6806322008746826	0	-	24	26	0	3	-
130212_1018	2	subjects	2	36	4	1	3	0	1	1	53	1	3	-1	0	0.6895669916130449	0	-	26	28	0	3	-
130212_1018	2	subjects	2	37	14	1	3	0	1	1	53	1	3	-1	0	0.2555831578819003	0	-	25	26	0	3	-
130212_1018	2	subjects	2	38	19	1	2	0	2	1	55	1	1	-1	0	0.1628960930569545	0	-	0	26	28	3	-
130212_1018	2	subjects	2	39	19	2	3	0	1	2	55	1	1	-1	0	0.1554077300966753	0	-	27	28	0	3	-
130212_1018	2	subjects	2	40	16	2	3	0	1	2	53	1	1	-1	0	0.9173013148444246	0	-	21	28	0	3	-
130212_1018	2	subjects	2	41	15	1	3	0	1	1	52	0	2	-1	0	0.6972436251571605	0	-	27	28	0	3	-
130212_1018	2	subjects	2	42	20	2	3	0	1	2	53	1	1	-1	0	0.4473903898370408	0	-	28	28	0	3	-
130212_1018	2	subjects	2	43	8	1	4	0	2	1	52	0	1	-1	0	0.9138630558335515	0	-	0	24	19	3	-
130212_1018	2	subjects	2	44	5	1	4	0	2	1	53	1	2	-1	0	0.1201409376785815	0	-	0	19	28	3	-
130212_1018	2	subjects	2	45	3	3	6	0	2	3	51	0	1	-1	0	0.30300652529253	0	-	0	5	25	3	-
130212_1018	2	subjects	2	46	9	2	3	0	1	2	54	1	1	-1	0	0.9819438541223965	0	-	17	26	0	3	-
130212_1018	2	subjects	2	47	2	1	4	0	2	1	53	1	1	-1	0	0.3821521440437772	0	-	0	5	28	3	-
130212_1018	2	subjects	2	48	26	2	3	0	1	2	53	1	1	-1	0	0.8790396432760356	0	-	27	28	0	1	-
130212_1018	2	subjects	2	49	11	2	4	0	1	2	54	1	1	-1	0	0.7712429411575398	0	-	27	28	0	3	-
130212_1018	2	subjects	2	50	1	2	3	0	1	2	55	1	1	-1	0	0.6299315791716481	0	-	14	28	0	3	-
130212_1018	2	subjects	2	51	22	1	4	0	2	1	53	1	1	-1	0	0.1325483103899976	0	-	0	26	22	3	-
130212_1018	2	subjects	2	52	13	1	2	0	1	1	52	1	3	-1	0	0.7285726269374474	0	-	27	28	0	3	-
130212_1018	2	subjects	2	53	23	3	4	0	2	3	53	1	2	-1	0	0.7753136268701933	0	-	0	9	25	3	-
130212_1018	2	subjects	2	54	15	3	5	0	2	3	52	0	2	-1	0	0.5340336209787212	0	-	0	24	23	3	-
130212_1018	2	subjects	2	55	30	3	6	0	2	3	52	1	2	-1	0	0.5553257169925262	0	-	0	23	25	3	-
130212_1018	2	subjects	2	56	9	1	3	0	2	1	54	1	1	-1	0	0.6819903117986351	0	-	0	20	21	-3	-
130212_1018	2	subjects	2	57	28	3	4	0	2	3	53	1	2	-1	0	0.7946360082340594	0	-	0	25	28	3	-
130212_1018	2	subjects	2	58	21	3	6	0	2	3	52	1	1	-1	0	0.4354543999933891	0	-	0	25	28	-3	-
130212_1018	2	subjects	2	59	25	1	4	0	2	1	53	1	1	-1	0	0.5861345210979387	0	-	0	18	24	3	-
130212_1018	2	subjects	2	60	17	3	4	0	2	3	54	1	1	-1	0	0.7467753243384768	0	-	0	26	24	-1	-
130212_1018	2	subjects	3	1	12	1	3	0	1	1	48	1	2	-1	0	0.06557635314090939	0	-	29	28	0	3	-
130212_1018	2	subjects	3	2	24	3	7	0	2	3	48	0	2	-1	0	0.8032509557917952	0	-	0	23	28	3	-
130212_1018	2	subjects	3	3	10	3	9	0	2	3	48	1	1	-1	0	0.22534798049617	0	-	0	28	28	1	-
130212_1018	2	subjects	3	4	16	3	7	0	2	3	49	1	1	-1	0	0.2600511378888279	0	-	0	24	28	1	-
130212_1018	2	subjects	3	5	27	1	4	0	1	1	47	0	3	-1	0	0.2902819911438422	0	-	27	26	0	3	-
130212_1018	2	subjects	3	6	20	1	5	0	2	1	50	1	2	-1	0	0.656638610016852	0	-	0	22	28	-10	-
130212_1018	2	subjects	3	7	28	1	4	0	1	1	49	1	2	-1	0	0.1409070832379661	0	-	29	28	0	3	-
130212_1018	2	subjects	3	8	7	3	7	0	2	3	49	0	2	-1	0	0.06033590625055875	0	-	0	26	29	3	-
130212_1018	2	subjects	3	9	26	3	7	0	2	3	49	1	2	-1	0	0.05287615677941412	0	-	0	27	28	3	-
130212_1018	2	subjects	3	10	3	1	4	0	1	1	47	0	1	-1	0	0.3624591600906379	0	-	29	28	0	0	-
130212_1018	2	subjects	3	11	22	2	5	0	1	2	50	1	3	-1	0	0.9278799928388931	0	-	26	28	0	3	-
130212_1018	2	subjects	3	12	8	2	6	0	1	2	48	0	1	-1	0	0.2944387869417848	0	-	9	25	0	3	-
130212_1018	2	subjects	3	13	18	3	6	0	2	3	50	1	2	-1	0	0.2218682957914976	0	-	0	28	29	3	-
130212_1018	2	subjects	3	14	4	1	5	0	2	1	50	1	1	-1	0	0.5517352822011967	0	-	0	28	27	3	-
130212_1018	2	subjects	3	15	24	2	5	0	1	2	48	0	2	-1	0	0.2111703996598583	0	-	27	22	0	0	-
130212_1018	2	subjects	3	16	29	3	7	0	2	3	50	1	1	-1	0	0.01928454033065799	0	-	0	28	30	3	-
130212_1018	2	subjects	3	17	27	3	9	0	2	3	47	0	2	-1	0	0.4272545792289332	0	-	0	28	29	3	-
130212_1018	2	subjects	3	18	11	3	5	0	2	3	49	0	2	-1	0	0.4235081991290246	0	-	0	27	29	3	-
130212_1018	2	subjects	3	19	29	1	3	0	1	1	50	1	3	-1	0	0.7293452963835305	0	-	28	24	0	1	-
130212_1018	2	subjects	3	20	6	3	8	0	2	3	49	1	1	-1	0	0.002512810752965887	0	-	0	21	26	3	-
130212_1018	2	subjects	3	21	17	1	3	0	1	1	50	1	1	-1	0	0.7772790709404643	0	-	26	28	0	3	-
130212_1018	2	subjects	3	22	21	2	4	0	1	2	49	1	3	-1	0	0.1417672392641042	0	-	29	29	0	3	-
130212_1018	2	subjects	3	23	23	2	5	0	1	2	50	1	1	-1	0	0.09890893432260907	0	-	27	28	0	3	-
130212_1018	2	subjects	3	24	2	1	4	0	1	1	49	1	3	-1	0	0.6326921305771415	0	-	23	28	0	3	-
130212_1018	2	subjects	3	25	30	1	3	0	1	1	48	1	3	-1	0	0.5030677893678973	0	-	27	28	0	3	-
130212_1018	2	subjects	3	26	14	1	5	0	2	1	50	1	1	-1	0	0.9377197348222695	0	-	0	25	28	3	-
130212_1018	2	subjects	3	27	1	1	3	0	2	1	52	1	2	-1	0	0.1152693373687888	0	-	0	27	28	3	-
130212_1018	2	subjects	3	28	18	1	4	0	1	1	50	1	2	-1	0	0.5397168786915564	0	-	23	27	0	3	-
130212_1018	2	subjects	3	29	13	1	7	0	2	1	49	1	1	-1	0	0.714270498004868	0	-	0	25	28	3	-
130212_1018	2	subjects	3	30	7	1	4	0	1	1	49	0	1	-1	0	0.2087395639199482	0	-	29	28	0	3	-
130212_1018	2	subjects	3	31	25	1	4	0	1	1	49	1	3	-1	0	0.7442599678152521	0	-	27	28	0	3	-
130212_1018	2	subjects	3	32	6	1	3	0	1	1	49	1	1	-1	0	0.2029165789498559	0	-	17	25	0	3	-
130212_1018	2	subjects	3	33	10	1	3	0	1	1	48	1	3	-1	0	0.709553870702886	0	-	26	27	0	1	-
130212_1018	2	subjects	3	34	12	3	9	0	2	3	48	1	1	-1	0	0.04942640291965865	0	-	0	28	28	3	-
130212_1018	2	subjects	3	35	5	2	5	0	1	2	50	1	1	-1	0	0.8511036433517484	0	-	23	24	0	2	-
130212_1018	2	subjects	3	36	4	2	5	0	1	2	50	1	1	-1	0	0.5524280404450502	0	-	19	27	0	3	-
130212_1018	2	subjects	3	37	14	2	5	0	1	2	50	1	2	-1	0	0.5827363257215993	0	-	27	24	0	3	-
130212_1018	2	subjects	3	38	19	1	3	0	2	1	53	1	1	-1	0	0.9023027615166748	0	-	0	28	26	3	-
130212_1018	2	subjects	3	39	19	1	4	0	1	1	53	1	3	-1	0	0.4784633803546724	0	-	24	28	0	3	-
130212_1018	2	subjects	3	40	16	1	4	0	1	1	49	1	3	-1	0	0.6580757599594425	0	-	27	28	0	3	-
130212_1018	2	subjects	3	41	15	2	5	0	1	2	47	0	1	-1	0	0.9404473677000251	0	-	26	27	0	-3	-
130212_1018	2	subjects	3	42	20	2	5	0	1	2	50	1	1	-1	0	0.6081860417538257	0	-	27	28	0	3	-
130212_1018	2	subjects	3	43	8	2	6	0	2	2	48	0	2	-1	0	0.9248606264241323	0	-	0	25	28	3	-
130212_1018	2	subjects	3	44	5	1	5	0	2	1	50	1	2	-1	0	0.5805923294185625	0	-	0	28	27	3	-
130212_1018	2	subjects	3	45	3	3	9	0	2	3	47	0	1	-1	0	0.8928061224952368	0	-	0	22	28	3	-
130212_1018	2	subjects	3	46	9	1	4	0	1	1	51	1	3	-1	0	0.3925007774459667	0	-	28	28	0	3	-
130212_1018	2	subjects	3	47	2	3	7	0	2	3	49	1	2	-1	0	0.8675241544225831	0	-	0	27	19	3	-
130212_1018	2	subjects	3	48	26	1	4	0	1	1	49	1	3	-1	0	0.7872372063748712	0	-	27	25	0	1	-
130212_1018	2	subjects	3	49	11	2	6	0	1	2	49	0	1	-1	0	0.8431339165396681	0	-	21	27	0	3	-
130212_1018	2	subjects	3	50	1	2	5	0	1	2	52	1	2	-1	0	0.02284315229525936	0	-	19	28	0	3	-
130212_1018	2	subjects	3	51	22	1	5	0	2	1	50	1	1	-1	0	0.4189424102282815	0	-	0	28	28	3	-
130212_1018	2	subjects	3	52	13	2	4	0	1	2	49	1	1	-1	0	0.1063963179972006	0	-	28	29	0	3	-
130212_1018	2	subjects	3	53	23	1	5	0	2	1	50	1	2	-1	0	0.7828037565493974	0	-	0	28	28	3	-
130212_1018	2	subjects	3	54	15	3	8	0	2	3	47	0	2	-1	0	0.30136115024861	0	-	0	24	27	3	-
130212_1018	2	subjects	3	55	30	3	9	0	2	3	48	1	1	-1	0	0.01528053778003926	0	-	0	24	28	3	-
130212_1018	2	subjects	3	56	9	2	5	0	2	2	51	1	2	-1	0	0.9554025269837131	0	-	0	9	22	-4	-
130212_1018	2	subjects	3	57	28	3	7	0	2	3	49	1	2	-1	0	0.175254684023212	0	-	0	24	28	3	-
130212_1018	2	subjects	3	58	21	1	7	0	2	1	49	1	1	-1	0	0.7694251545562526	0	-	0	24	28	3	-
130212_1018	2	subjects	3	59	25	3	7	0	2	3	49	1	2	-1	0	0.1650887067267153	0	-	0	25	25	3	-
130212_1018	2	subjects	3	60	17	3	7	0	2	3	50	1	1	-1	0	0.8325582569616652	0	-	0	26	22	3	-
130212_1018	2	subjects	4	1	12	2	5	0	1	2	45	1	1	-1	0	0.9768522283885871	0	-	28	29	0	3	-
130212_1018	2	subjects	4	2	24	3	10	0	2	3	43	0	2	-1	0	0.1251185532310598	0	-	0	26	27	3	-
130212_1018	2	subjects	4	3	10	3	12	0	2	3	44	1	1	-1	0	0.6458939559040098	0	-	0	29	26	3	-
130212_1018	2	subjects	4	4	16	1	8	0	2	1	46	1	1	-1	0	0.02158016898742885	0	-	0	27	27	1	-
130212_1018	2	subjects	4	5	27	2	6	0	1	2	42	0	1	-1	0	0.8666320596200563	0	-	28	28	0	2	-
130212_1018	2	subjects	4	6	20	3	8	0	2	3	46	1	2	-1	0	0.8985126055304485	0	-	0	26	27	3	-
130212_1018	2	subjects	4	7	28	1	5	0	1	1	45	1	3	-1	0	0.5634566124358478	0	-	26	26	0	0	-
130212_1018	2	subjects	4	8	7	3	10	0	2	3	45	0	1	-1	0	0.8238569320290614	0	-	0	26	28	99999	-
130212_1018	2	subjects	4	9	26	1	8	0	2	1	46	1	1	-1	0	0.4355988532470534	0	-	0	27	28	3	-
130212_1018	2	subjects	4	10	3	1	5	0	1	1	43	0	1	-1	0	0.4502710152651514	0	-	28	28	0	3	-
130212_1018	2	subjects	4	11	22	2	7	0	1	2	47	1	3	-1	0	0.2858508025695806	0	-	28	28	0	-5	-
130212_1018	2	subjects	4	12	8	1	7	0	1	1	44	0	3	-1	0	0.7897820332039995	0	-	27	26	0	3	-
130212_1018	2	subjects	4	13	18	1	7	0	2	1	47	1	1	-1	0	0.1545064426746715	0	-	0	25	28	3	-
130212_1018	2	subjects	4	14	4	3	8	0	2	3	46	1	2	-1	0	0.5350758640724588	0	-	0	28	28	3	-
130212_1018	2	subjects	4	15	24	2	7	0	1	2	43	0	2	-1	0	0.09572754245983788	0	-	26	25	0	-1	-
130212_1018	2	subjects	4	16	29	1	8	0	2	1	47	1	2	-1	0	0.7049535613995761	0	-	0	28	25	3	-
130212_1018	2	subjects	4	17	27	3	12	0	2	3	42	0	1	-1	0	0.09347046822936761	0	-	0	27	28	-1	-
130212_1018	2	subjects	4	18	11	3	8	0	2	3	45	0	2	-1	0	0.23281032509767	0	-	0	27	28	3	-
130212_1018	2	subjects	4	19	29	2	5	0	1	2	47	1	1	-1	0	0.8199984691198908	0	-	28	27	0	1	-
130212_1018	2	subjects	4	20	6	3	11	0	2	3	45	1	1	-1	0	0.6620099314777227	0	-	0	23	28	3	-
130212_1018	2	subjects	4	21	17	1	4	0	1	1	46	1	1	-1	0	0.8417430388935576	0	-	27	28	0	3	-
130212_1018	2	subjects	4	22	21	2	6	0	1	2	46	1	3	-1	0	0.4918890513907601	0	-	28	29	0	3	-
130212_1018	2	subjects	4	23	23	1	6	0	1	1	46	1	3	-1	0	0.7605665343629972	0	-	21	28	0	3	-
130212_1018	2	subjects	4	24	2	2	6	0	1	2	46	1	3	-1	0	0.8066247547076199	0	-	27	28	0	-3	-
130212_1018	2	subjects	4	25	30	1	4	0	1	1	44	1	3	-1	0	0.5419975219024333	0	-	26	28	0	3	-
130212_1018	2	subjects	4	26	14	1	6	0	2	1	47	1	1	-1	0	0.956772821003931	0	-	0	19	29	3	-
130212_1018	2	subjects	4	27	1	1	4	0	2	1	49	1	2	-1	0	0.4850260342867235	0	-	0	24	28	3	-
130212_1018	2	subjects	4	28	18	2	6	0	1	2	47	1	1	-1	0	0.1471176869921003	0	-	28	28	0	3	-
130212_1018	2	subjects	4	29	13	3	10	0	2	3	45	1	1	-1	0	0.3523506141977155	0	-	0	27	21	3	-
130212_1018	2	subjects	4	30	7	1	5	0	1	1	45	0	2	-1	0	0.4989338128356886	0	-	29	27	0	3	-
130212_1018	2	subjects	4	31	25	2	6	0	1	2	46	1	1	-1	0	0.4486067860613608	0	-	29	29	0	3	-
130212_1018	2	subjects	4	32	6	1	4	0	1	1	45	1	2	-1	0	0.2346426519726602	0	-	26	28	0	3	-
130212_1018	2	subjects	4	33	10	1	4	0	1	1	44	1	3	-1	0	0.1945910566461231	0	-	26	28	0	3	-
130212_1018	2	subjects	4	34	12	1	10	0	2	1	45	1	1	-1	0	0.305711517252825	0	-	0	26	27	3	-
130212_1018	2	subjects	4	35	5	1	6	0	1	1	46	1	3	-1	0	0.6390517044994289	0	-	28	26	0	2	-
130212_1018	2	subjects	4	36	4	1	6	0	1	1	46	1	2	-1	0	0.02004746581429963	0	-	28	27	0	3	-
130212_1018	2	subjects	4	37	14	2	7	0	1	2	47	1	3	-1	0	0.937757940933927	0	-	26	27	0	3	-
130212_1018	2	subjects	4	38	19	1	4	0	2	1	50	1	1	-1	0	0.7824982808821361	0	-	0	27	28	3	-
130212_1018	2	subjects	4	39	19	2	6	0	1	2	50	1	3	-1	0	0.2653975916399609	0	-	28	28	0	3	-
130212_1018	2	subjects	4	40	16	2	6	0	1	2	46	1	1	-1	0	0.01488795551233364	0	-	28	29	0	3	-
130212_1018	2	subjects	4	41	15	1	6	0	1	1	44	0	2	-1	0	0.6142973558112501	0	-	24	26	0	3	-
130212_1018	2	subjects	4	42	20	1	6	0	1	1	46	1	2	-1	0	0.505474378124566	0	-	28	27	0	3	-
130212_1018	2	subjects	4	43	8	3	9	0	2	3	44	0	2	-1	0	0.697900171716651	0	-	0	25	28	3	-
130212_1018	2	subjects	4	44	5	3	8	0	2	3	46	1	1	-1	0	0.8495178464099382	0	-	0	26	23	3	-
130212_1018	2	subjects	4	45	3	3	12	0	2	3	43	0	1	-1	0	0.8977132765099933	0	-	0	22	28	3	-
130212_1018	2	subjects	4	46	9	2	6	0	1	2	48	1	1	-1	0	0.8670383034586153	0	-	28	25	0	3	-
130212_1018	2	subjects	4	47	2	1	8	0	2	1	46	1	1	-1	0	0.5225093548756602	0	-	0	23	28	3	-
130212_1018	2	subjects	4	48	26	2	6	0	1	2	46	1	1	-1	0	0.06224449959688098	0	-	28	25	0	3	-
130212_1018	2	subjects	4	49	11	1	7	0	1	1	45	0	3	-1	0	0.9581595309815181	0	-	27	28	0	3	-
130212_1018	2	subjects	4	50	1	2	7	0	1	2	49	1	3	-1	0	0.4956591196803651	0	-	22	28	0	3	-
130212_1018	2	subjects	4	51	22	1	6	0	2	1	47	1	1	-1	0	0.1507625929781993	0	-	0	27	28	3	-
130212_1018	2	subjects	4	52	13	1	5	0	1	1	45	1	3	-1	0	0.7342533332920882	0	-	28	29	0	3	-
130212_1018	2	subjects	4	53	23	3	8	0	2	3	46	1	2	-1	0	0.4719049034043704	0	-	0	27	29	3	-
130212_1018	2	subjects	4	54	15	2	10	0	2	2	44	0	2	-1	0	0.3879835849571897	0	-	0	26	24	3	-
130212_1018	2	subjects	4	55	30	3	12	0	2	3	44	1	1	-1	0	0.01528520929407571	0	-	0	27	13	3	-
130212_1018	2	subjects	4	56	9	1	6	0	2	1	48	1	2	-1	0	0.7324602272047011	0	-	0	26	20	3	-
130212_1018	2	subjects	4	57	28	3	10	0	2	3	45	1	1	-1	0	0.7686948048736411	0	-	0	24	28	3	-
130212_1018	2	subjects	4	58	21	1	8	0	2	1	46	1	1	-1	0	0.6069652762296448	0	-	0	22	28	3	-
130212_1018	2	subjects	4	59	25	1	8	0	2	1	46	1	1	-1	0	0.4590386294103407	0	-	0	24	26	3	-
130212_1018	2	subjects	4	60	17	3	10	0	2	3	46	1	1	-1	0	0.8669001845954453	0	-	0	29	29	3	-
130212_1018	2	subjects	5	1	12	1	6	0	1	1	41	1	1	-1	0	0.1233314793199913	0	-	28	26	0	3	-
130212_1018	2	subjects	5	2	24	3	13	0	2	3	38	0	2	-1	0	0.4808026130687458	0	-	0	28	27	3	-
130212_1018	2	subjects	5	3	10	3	15	0	2	3	40	1	1	-1	0	0.4535855112846873	0	-	0	28	28	3	-
130212_1018	2	subjects	5	4	16	3	11	0	2	3	42	1	1	-1	0	0.221943182974096	0	-	0	27	28	3	-
130212_1018	2	subjects	5	5	27	1	7	0	1	1	38	0	3	-1	0	0.9914024956484336	0	-	28	25	0	0	-
130212_1018	2	subjects	5	6	20	3	11	0	2	3	42	1	2	-1	0	0.1099265232262791	0	-	0	28	28	3	-
130212_1018	2	subjects	5	7	28	2	7	0	1	2	42	1	1	-1	0	0.8744603301745189	0	-	28	29	0	3	-
130212_1018	2	subjects	5	8	7	1	11	0	2	1	42	0	2	-1	0	0.1990762456315925	0	-	0	25	28	3	-
130212_1018	2	subjects	5	9	26	3	11	0	2	3	42	1	2	-1	0	0.5017443632249461	0	-	0	29	28	3	-
130212_1018	2	subjects	5	10	3	1	6	0	1	1	39	0	1	-1	0	0.8321729310938031	0	-	29	29	0	3	-
130212_1018	2	subjects	5	11	22	2	9	0	1	2	44	1	1	-1	0	0.2719787658527395	0	-	28	30	0	3	-
130212_1018	2	subjects	5	12	8	2	9	0	1	2	41	0	1	-1	0	0.2508319426564649	0	-	26	29	0	3	-
130212_1018	2	subjects	5	13	18	3	10	0	2	3	43	1	2	-1	0	0.7508848927686387	0	-	0	25	28	3	-
130212_1018	2	subjects	5	14	4	1	9	0	2	1	43	1	1	-1	0	0.7005402169658525	0	-	0	29	26	3	-
130212_1018	2	subjects	5	15	24	2	9	0	1	2	38	0	2	-1	0	0.1433047247786563	0	-	17	25	0	3	-
130212_1018	2	subjects	5	16	29	1	9	0	2	1	44	1	2	-1	0	0.8401123754866945	0	-	0	29	29	3	-
130212_1018	2	subjects	5	17	27	3	15	0	2	3	38	0	2	-1	0	0.197878912649061	0	-	0	26	29	3	-
130212_1018	2	subjects	5	18	11	3	11	0	2	3	40	0	2	-1	0	0.4829607361382622	0	-	0	29	28	3	-
130212_1018	2	subjects	5	19	29	2	7	0	1	2	44	1	1	-1	0	0.05476924313920049	0	-	28	24	0	-1	-
130212_1018	2	subjects	5	20	6	3	14	0	2	3	41	1	1	-1	0	0.330452893548856	0	-	0	28	28	3	-
130212_1018	2	subjects	5	21	17	1	5	0	1	1	42	1	1	-1	0	0.2388139927009186	0	-	27	28	0	3	-
130212_1018	2	subjects	5	22	21	2	8	0	1	2	43	1	3	-1	0	0.5932872004775737	0	-	29	29	0	3	-
130212_1018	2	subjects	5	23	23	2	8	0	1	2	43	1	1	-1	0	0.3127662289481453	0	-	27	29	0	3	-
130212_1018	2	subjects	5	24	2	1	7	0	1	1	42	1	3	-1	0	0.2851123718009854	0	-	20	29	0	0	-
130212_1018	2	subjects	5	25	30	1	5	0	1	1	40	1	3	-1	0	0.8175127216696333	0	-	28	29	0	3	-
130212_1018	2	subjects	5	26	14	3	9	0	2	3	43	1	2	-1	0	0.2186918739316482	0	-	0	27	28	3	-
130212_1018	2	subjects	5	27	1	1	5	0	2	1	46	1	2	-1	0	0.5543251692104736	0	-	0	29	25	3	-
130212_1018	2	subjects	5	28	18	1	7	0	1	1	43	1	3	-1	0	0.5373226928232809	0	-	28	29	0	99999	-
130212_1018	2	subjects	5	29	13	1	11	0	2	1	42	1	1	-1	0	0.6870684077437355	0	-	0	27	26	3	-
130212_1018	2	subjects	5	30	7	2	7	0	1	2	42	0	1	-1	0	0.1792867245056139	0	-	25	29	0	3	-
130212_1018	2	subjects	5	31	25	1	7	0	1	1	42	1	3	-1	0	0.9422523709676473	0	-	26	28	0	3	-
130212_1018	2	subjects	5	32	6	1	5	0	1	1	41	1	1	-1	0	0.9217818756223571	0	-	26	24	0	3	-
130212_1018	2	subjects	5	33	10	1	5	0	1	1	40	1	3	-1	0	0.5078731395806526	0	-	27	25	0	3	-
130212_1018	2	subjects	5	34	12	3	13	0	2	3	41	1	1	-1	0	0.1210922757727524	0	-	0	28	25	3	-
130212_1018	2	subjects	5	35	5	1	7	0	1	1	42	1	3	-1	0	0.6834155352243295	0	-	26	18	0	3	-
130212_1018	2	subjects	5	36	4	2	8	0	1	2	43	1	1	-1	0	0.5574451934348071	0	-	29	29	0	3	-
130212_1018	2	subjects	5	37	14	1	8	0	1	1	43	1	3	-1	0	0.5587289489613515	0	-	28	21	0	3	-
130212_1018	2	subjects	5	38	19	1	5	0	2	1	48	1	2	-1	0	0.807323485057486	0	-	0	29	26	3	-
130212_1018	2	subjects	5	39	19	1	7	0	1	1	48	1	3	-1	0	0.5428244678968678	0	-	28	28	0	3	-
130212_1018	2	subjects	5	40	16	1	7	0	1	1	42	1	3	-1	0	0.6858133611668895	0	-	28	29	0	3	-
130212_1018	2	subjects	5	41	15	2	8	0	1	2	39	0	1	-1	0	0.4752666938469125	0	-	29	9	0	-2	-
130212_1018	2	subjects	5	42	20	1	7	0	1	1	42	1	2	-1	0	0.5431189204301308	0	-	26	28	0	3	-
130212_1018	2	subjects	5	43	8	1	10	0	2	1	41	0	1	-1	0	0.9631440369240679	0	-	0	26	28	3	-
130212_1018	2	subjects	5	44	5	3	11	0	2	3	42	1	1	-1	0	0.8193502998069628	0	-	0	25	26	3	-
130212_1018	2	subjects	5	45	3	3	15	0	2	3	39	0	1	-1	0	0.6309875336619968	0	-	0	28	26	3	-
130212_1018	2	subjects	5	46	9	1	7	0	1	1	45	1	3	-1	0	0.9363131015264956	0	-	29	29	0	3	-
130212_1018	2	subjects	5	47	2	3	11	0	2	3	42	1	2	-1	0	0.8204888556247991	0	-	0	26	26	3	-
130212_1018	2	subjects	5	48	26	1	7	0	1	1	42	1	3	-1	0	0.5210758184646609	0	-	26	21	0	3	-
130212_1018	2	subjects	5	49	11	2	9	0	1	2	40	0	1	-1	0	0.9561964859982005	0	-	28	29	0	3	-
130212_1018	2	subjects	5	50	1	2	9	0	1	2	46	1	3	-1	0	0.9088785075158247	0	-	28	29	0	3	-
130212_1018	2	subjects	5	51	22	1	7	0	2	1	44	1	2	-1	0	0.5686838946159388	0	-	0	28	27	3	-
130212_1018	2	subjects	5	52	13	2	7	0	1	2	42	1	1	-1	0	0.2174639181315265	0	-	28	29	0	3	-
130212_1018	2	subjects	5	53	23	1	9	0	2	1	43	1	2	-1	0	0.007478257179017299	0	-	0	25	28	3	-
130212_1018	2	subjects	5	54	15	3	13	0	2	3	39	0	2	-1	0	0.2429343630759671	0	-	0	28	28	3	-
130212_1018	2	subjects	5	55	30	3	15	0	2	3	40	1	1	-1	0	0.8836328591609527	0	-	0	29	28	3	-
130212_1018	2	subjects	5	56	9	2	8	0	2	2	45	1	2	-1	0	0.8147273952209984	0	-	0	6	27	3	-
130212_1018	2	subjects	5	57	28	1	11	0	2	1	42	1	1	-1	0	0.8702168100840491	0	-	0	27	25	3	-
130212_1018	2	subjects	5	58	21	1	9	0	2	1	43	1	2	-1	0	0.1649005153052977	0	-	0	-40	27	3	-
130212_1018	2	subjects	5	59	25	3	11	0	2	3	42	1	2	-1	0	0.9813660588028683	0	-	0	22	23	3	-
130212_1018	2	subjects	5	60	17	3	13	0	2	3	42	1	1	-1	0	0.3779784265803073	0	-	0	29	23	99999	-
130212_1018	2	subjects	6	1	12	2	8	0	1	2	38	1	1	-1	0	0.4116881617399343	0	-	27	30	0	3	-
130212_1018	2	subjects	6	2	24	3	16	0	2	3	33	0	2	-1	0	0.400918346085082	0	-	0	25	28	3	-
130212_1018	2	subjects	6	3	10	3	18	0	2	3	36	1	1	-1	0	0.2726947210136311	0	-	0	28	24	3	-
130212_1018	2	subjects	6	4	16	1	12	0	2	1	39	1	1	-1	0	0.1223927625093575	0	-	0	23	28	3	-
130212_1018	2	subjects	6	5	27	2	9	0	1	2	33	0	1	-1	0	0.7943401717554499	0	-	25	28	0	3	-
130212_1018	2	subjects	6	6	20	1	12	0	2	1	39	1	2	-1	0	0.4651611319115204	0	-	0	28	29	1	-
130212_1018	2	subjects	6	7	28	2	9	0	1	2	39	1	3	-1	0	0.5066694405426595	0	-	27	29	0	3	-
130212_1018	2	subjects	6	8	7	2	13	0	2	2	39	0	1	-1	0	0.7339270826121452	0	-	0	24	28	3	-
130212_1018	2	subjects	6	9	26	1	12	0	2	1	39	1	1	-1	0	0.9978402177793161	0	-	0	28	26	3	-
130212_1018	2	subjects	6	10	3	1	7	0	1	1	37	0	1	-1	0	0.7923051523008874	0	-	29	28	0	0	-
130212_1018	2	subjects	6	11	22	1	10	0	1	1	40	1	1	-1	0	0.4755539658831218	0	-	26	29	0	3	-
130212_1018	2	subjects	6	12	8	2	11	0	1	2	37	0	1	-1	0	0.652991274675816	0	-	27	29	0	3	-
130212_1018	2	subjects	6	13	18	1	11	0	2	1	40	1	1	-1	0	0.721280935556293	0	-	0	25	28	3	-
130212_1018	2	subjects	6	14	4	1	10	0	2	1	40	1	1	-1	0	0.4556871142497692	0	-	0	23	28	3	-
130212_1018	2	subjects	6	15	24	2	11	0	1	2	33	0	2	-1	0	0.6355045976282584	0	-	28	27	0	-26	-
130212_1018	2	subjects	6	16	29	1	10	0	2	1	41	1	2	-1	0	0.212631587503772	0	-	0	29	29	3	-
130212_1018	2	subjects	6	17	27	3	18	0	2	3	33	0	1	-1	0	0.4532745524557655	0	-	0	28	29	99999	-
130212_1018	2	subjects	6	18	11	3	14	0	2	3	35	0	1	-1	0	0.6253932945548526	0	-	0	29	29	3	-
130212_1018	2	subjects	6	19	29	2	9	0	1	2	41	1	3	-1	0	0.9851015834068422	0	-	29	28	0	3	-
130212_1018	2	subjects	6	20	6	1	15	0	2	1	38	1	2	-1	0	0.7333291958707056	0	-	0	28	29	3	-
130212_1018	2	subjects	6	21	17	1	6	0	1	1	38	1	1	-1	0	0.6990911758966237	0	-	27	28	0	3	-
130212_1018	2	subjects	6	22	21	2	10	0	1	2	38	0	3	-1	0	0.06562863572762751	0	-	29	29	0	99999	-
130212_1018	2	subjects	6	23	23	2	10	0	1	2	40	1	1	-1	0	0.8464446118317752	0	-	27	27	0	3	-
130212_1018	2	subjects	6	24	2	1	8	0	1	1	38	1	3	-1	0	0.206394684131441	0	-	25	27	0	-9	-
130212_1018	2	subjects	6	25	30	1	6	0	1	1	36	1	3	-1	0	0.6023123187955061	0	-	27	28	0	3	-
130212_1018	2	subjects	6	26	14	1	10	0	2	1	40	1	1	-1	0	0.9794265450813932	0	-	0	25	28	3	-
130212_1018	2	subjects	6	27	1	1	6	0	2	1	43	1	2	-1	0	0.06232717962112612	0	-	0	28	28	3	-
130212_1018	2	subjects	6	28	18	2	9	0	1	2	40	1	1	-1	0	0.1996956692075802	0	-	29	30	0	99999	-
130212_1018	2	subjects	6	29	13	1	12	0	2	1	39	1	1	-1	0	0.7862444113875946	0	-	0	26	28	3	-
130212_1018	2	subjects	6	30	7	1	8	0	1	1	39	0	3	-1	0	0.06379499894743552	0	-	29	28	0	3	-
130212_1018	2	subjects	6	31	25	2	9	0	1	2	39	1	1	-1	0	0.5621044121506179	0	-	29	29	0	3	-
130212_1018	2	subjects	6	32	6	2	7	0	1	2	38	1	1	-1	0	0.8243534764388359	0	-	29	29	0	3	-
130212_1018	2	subjects	6	33	10	1	6	0	1	1	36	1	3	-1	0	0.7740945079243251	0	-	28	24	0	0	-
130212_1018	2	subjects	6	34	12	1	14	0	2	1	38	1	1	-1	0	0.05515949477216205	0	-	0	27	28	3	-
130212_1018	2	subjects	6	35	5	2	9	0	1	2	39	1	1	-1	0	0.5339224224602442	0	-	27	7	0	-1	-
130212_1018	2	subjects	6	36	4	2	10	0	1	2	40	1	1	-1	0	0.8662143153446793	0	-	29	29	0	3	-
130212_1018	2	subjects	6	37	14	2	10	0	1	2	40	1	2	-1	0	0.2888550154347229	0	-	27	29	0	3	-
130212_1018	2	subjects	6	38	19	1	6	0	2	1	45	1	1	-1	0	0.422718568901866	0	-	0	28	28	3	-
130212_1018	2	subjects	6	39	19	2	9	0	1	2	45	1	1	-1	0	0.1801760760974959	0	-	29	28	0	3	-
130212_1018	2	subjects	6	40	16	2	9	0	1	2	39	1	1	-1	0	0.8754561971293092	0	-	29	29	0	3	-
130212_1018	2	subjects	6	41	15	1	9	0	1	1	35	0	2	-1	0	0.6313901406859002	0	-	10	29	0	3	-
130212_1018	2	subjects	6	42	20	2	9	0	1	2	39	1	1	-1	0	0.2275279542559422	0	-	29	28	0	3	-
130212_1018	2	subjects	6	43	8	2	12	0	2	2	37	0	2	-1	0	0.07030590766589433	0	-	0	23	27	3	-
130212_1018	2	subjects	6	44	5	1	12	0	2	1	39	1	2	-1	0	0.7814521457913575	0	-	0	28	28	0	-
130212_1018	2	subjects	6	45	3	1	16	0	2	1	37	0	1	-1	0	0.231140682581412	0	-	0	25	28	-7	-
130212_1018	2	subjects	6	46	9	2	9	0	1	2	42	1	1	-1	0	0.5368242280263567	0	-	25	27	0	3	-
130212_1018	2	subjects	6	47	2	3	14	0	2	3	38	1	2	-1	0	0.3675539765355894	0	-	0	22	28	3	-
130212_1018	2	subjects	6	48	26	2	9	0	1	2	39	1	1	-1	0	0.5957726401257202	0	-	16	28	0	3	-
130212_1018	2	subjects	6	49	11	2	11	0	1	2	35	0	1	-1	0	0.4098221913025818	0	-	26	22	0	3	-
130212_1018	2	subjects	6	50	1	2	11	0	1	2	43	1	3	-1	0	0.8569144647833493	0	-	27	29	0	3	-
130212_1018	2	subjects	6	51	22	3	10	0	2	3	40	1	2	-1	0	0.4796836336514371	0	-	0	29	28	3	-
130212_1018	2	subjects	6	52	13	2	9	0	1	2	39	1	1	-1	0	0.2025473095488489	0	-	17	30	0	3	-
130212_1018	2	subjects	6	53	23	1	10	0	2	1	40	1	2	-1	0	0.6341542893248398	0	-	0	28	28	3	-
130212_1018	2	subjects	6	54	15	3	16	0	2	3	35	0	2	-1	0	0.8354576559902437	0	-	0	26	28	3	-
130212_1018	2	subjects	6	55	30	3	18	0	2	3	36	1	1	-1	0	0.4639979980252674	0	-	0	28	29	3	-
130212_1018	2	subjects	6	56	9	1	9	0	2	1	42	1	1	-1	0	0.06314199607034307	0	-	0	28	27	3	-
130212_1018	2	subjects	6	57	28	1	12	0	2	1	39	1	1	-1	0	0.404800438976288	0	-	0	26	29	3	-
130212_1018	2	subjects	6	58	21	3	12	0	2	3	38	0	2	-1	0	0.2193109706134121	0	-	0	15	29	3	-
130212_1018	2	subjects	6	59	25	1	12	0	2	1	39	1	2	-1	0	0.7951362709492148	0	-	0	24	20	99999	-
130212_1018	2	subjects	6	60	17	3	16	0	2	3	38	1	1	-1	0	0.4809778744731927	0	-	0	24	28	3	-
130212_1018	2	subjects	7	1	12	1	9	0	1	1	34	1	3	-1	0	0.3763669493498127	0	-	30	29	0	3	-
130212_1018	2	subjects	7	2	24	3	19	0	2	3	29	0	1	-1	0	0.9925349904189514	0	-	0	14	28	3	-
130212_1018	2	subjects	7	3	10	3	21	0	2	3	32	1	1	-1	0	0.8815692224919652	0	-	0	23	28	3	-
130212_1018	2	subjects	7	4	16	3	15	0	2	3	35	1	1	-1	0	0.8113783219882186	0	-	0	26	28	3	-
130212_1018	2	subjects	7	5	27	1	10	0	1	1	29	0	3	-1	0	0.5598059359750738	0	-	28	29	0	1	-
130212_1018	2	subjects	7	6	20	1	13	0	2	1	36	1	1	-1	0	0.8553058434535311	0	-	0	26	28	3	-
130212_1018	2	subjects	7	7	28	1	10	0	1	1	35	1	1	-1	0	0.1598962555452698	0	-	26	29	0	3	-
130212_1018	2	subjects	7	8	7	3	16	0	2	3	35	0	2	-1	0	0.1614096137515314	0	-	0	24	28	1	-
130212_1018	2	subjects	7	9	26	3	15	0	2	3	35	1	2	-1	0	0.2708731355475603	0	-	0	29	28	3	-
130212_1018	2	subjects	7	10	3	1	8	0	1	1	33	0	1	-1	0	0.9594830996168233	0	-	29	29	0	3	-
130212_1018	2	subjects	7	11	22	2	12	0	1	2	37	1	3	-1	0	0.1124774623254675	0	-	29	29	0	3	-
130212_1018	2	subjects	7	12	8	1	12	0	1	1	33	0	3	-1	0	0.03245525994918089	0	-	28	29	0	3	-
130212_1018	2	subjects	7	13	18	1	12	0	2	1	37	1	1	-1	0	0.02768891259454606	0	-	0	21	28	3	-
130212_1018	2	subjects	7	14	4	3	13	0	2	3	35	0	1	-1	0	0.1854031240499593	0	-	0	29	29	3	-
130212_1018	2	subjects	7	15	24	1	12	0	1	1	29	0	2	-1	0	0.5647891478449055	0	-	26	29	0	3	-
130212_1018	2	subjects	7	16	29	1	11	0	2	1	38	1	2	-1	0	0.1772745448058818	0	-	0	29	28	3	-
130212_1018	2	subjects	7	17	27	3	21	0	2	3	29	0	2	-1	0	0.6199491059500487	0	-	0	29	28	3	-
130212_1018	2	subjects	7	18	11	3	17	0	2	3	30	0	2	-1	0	0.1006912119224161	0	-	0	29	29	3	-
130212_1018	2	subjects	7	19	29	2	11	0	1	2	38	1	3	-1	0	0.9801438129414543	0	-	28	29	0	0	-
130212_1018	2	subjects	7	20	6	3	18	0	2	3	34	1	2	-1	0	0.8757868389951935	0	-	0	29	28	3	-
130212_1018	2	subjects	7	21	17	1	7	0	1	1	34	1	1	-1	0	0.3494029922175235	0	-	28	29	0	3	-
130212_1018	2	subjects	7	22	21	2	12	0	1	2	33	0	3	-1	0	0.1253109234968717	0	-	30	29	0	99999	-
130212_1018	2	subjects	7	23	23	1	11	0	1	1	36	1	3	-1	0	0.02048067423537405	0	-	28	29	0	3	-
130212_1018	2	subjects	7	24	2	1	9	0	1	1	34	1	3	-1	0	0.6164467156009966	0	-	26	29	0	2	-
130212_1018	2	subjects	7	25	30	1	7	0	1	1	32	1	3	-1	0	0.02613127093116346	0	-	29	29	0	3	-
130212_1018	2	subjects	7	26	14	1	11	0	2	1	37	1	1	-1	0	0.1435189964918043	0	-	0	29	27	3	-
130212_1018	2	subjects	7	27	1	1	7	0	2	1	40	1	2	-1	0	0.4245935335869871	0	-	0	26	28	3	-
130212_1018	2	subjects	7	28	18	2	11	0	1	2	37	1	1	-1	0	0.3171987800473342	0	-	28	24	0	99999	-
130212_1018	2	subjects	7	29	13	3	15	0	2	3	35	1	2	-1	0	0.9160720365662464	0	-	0	29	23	3	-
130212_1018	2	subjects	7	30	7	1	9	0	1	1	35	0	1	-1	0	0.4087093041318978	0	-	24	25	0	3	-
130212_1018	2	subjects	7	31	25	1	10	0	1	1	35	1	3	-1	0	0.3971268466660412	0	-	29	29	0	3	-
130212_1018	2	subjects	7	32	6	1	8	0	1	1	34	1	1	-1	0	0.156237031405902	0	-	28	29	0	0	-
130212_1018	2	subjects	7	33	10	1	7	0	1	1	32	1	3	-1	0	0.1343129128843141	0	-	28	29	0	3	-
130212_1018	2	subjects	7	34	12	3	17	0	2	3	34	1	1	-1	0	0.6133584927829721	0	-	0	29	28	3	-
130212_1018	2	subjects	7	35	5	1	10	0	1	1	35	1	2	-1	0	0.1237740377540579	0	-	29	29	0	3	-
130212_1018	2	subjects	7	36	4	2	12	0	1	2	35	0	1	-1	0	0.1882705400643268	0	-	26	29	0	3	-
130212_1018	2	subjects	7	37	14	2	12	0	1	2	37	1	3	-1	0	0.5993177223016125	0	-	28	29	0	3	-
130212_1018	2	subjects	7	38	19	3	9	0	2	3	41	1	2	-1	0	0.9751347331214393	0	-	0	26	22	3	-
130212_1018	2	subjects	7	39	19	1	10	0	1	1	41	1	3	-1	0	0.2629668611395019	0	-	27	29	0	2	-
130212_1018	2	subjects	7	40	16	1	10	0	1	1	35	1	3	-1	0	0.411207829327885	0	-	29	29	0	3	-
130212_1018	2	subjects	7	41	15	2	11	0	1	2	30	0	1	-1	0	0.7329115996756179	0	-	29	29	0	0	-
130212_1018	2	subjects	7	42	20	2	11	0	1	2	36	1	1	-1	0	0.5329078922667112	0	-	26	29	0	3	-
130212_1018	2	subjects	7	43	8	3	15	0	2	3	33	0	2	-1	0	0.2279900150503917	0	-	0	29	28	3	-
130212_1018	2	subjects	7	44	5	3	15	0	2	3	35	1	2	-1	0	0.5355839713176638	0	-	0	29	28	3	-
130212_1018	2	subjects	7	45	3	3	19	0	2	3	33	0	1	-1	0	0.849385854252328	0	-	0	29	26	3	-
130212_1018	2	subjects	7	46	9	1	10	0	1	1	39	1	3	-1	0	0.8281829519328582	0	-	29	29	0	3	-
130212_1018	2	subjects	7	47	2	3	17	0	2	3	34	1	2	-1	0	0.8372608380565703	0	-	0	26	27	2	-
130212_1018	2	subjects	7	48	26	1	10	0	1	1	35	1	3	-1	0	0.3407428908817204	0	-	20	29	0	2	-
130212_1018	2	subjects	7	49	11	2	13	0	1	2	30	0	1	-1	0	0.5109119161548614	0	-	30	29	0	3	-
130212_1018	2	subjects	7	50	1	2	13	0	1	2	40	1	3	-1	0	0.9257723381397186	0	-	27	26	0	2	-
130212_1018	2	subjects	7	51	22	1	11	0	2	1	37	1	2	-1	0	0.8965748147557372	0	-	0	29	20	3	-
130212_1018	2	subjects	7	52	13	1	10	0	1	1	35	1	3	-1	0	0.6840351716075256	0	-	29	29	0	3	-
130212_1018	2	subjects	7	53	23	3	13	0	2	3	36	1	2	-1	0	0.5618285828092269	0	-	0	29	30	99999	-
130212_1018	2	subjects	7	54	15	3	19	0	2	3	30	0	2	-1	0	0.6770040880315956	0	-	0	25	28	3	-
130212_1018	2	subjects	7	55	30	3	21	0	2	3	32	1	1	-1	0	0.1464509573515742	0	-	0	26	27	3	-
130212_1018	2	subjects	7	56	9	2	11	0	2	2	39	1	2	-1	0	0.7161882034112644	0	-	0	26	28	3	-
130212_1018	2	subjects	7	57	28	3	15	0	2	3	35	1	2	-1	0	0.5829453266146338	0	-	0	29	28	3	-
130212_1018	2	subjects	7	58	21	3	15	0	2	3	33	0	2	-1	0	0.484623702468641	0	-	0	29	29	3	-
130212_1018	2	subjects	7	59	25	3	15	0	2	3	35	1	2	-1	0	0.6583659330654731	0	-	0	29	23	3	-
130212_1018	2	subjects	7	60	17	3	19	0	2	3	34	1	1	-1	0	0.6441742995028265	0	-	0	23	28	1	-
130212_1018	2	subjects	8	1	12	1	10	0	1	1	30	1	2	-1	0	0.7329587232009316	0	-	29	29	0	3	-
130212_1018	2	subjects	8	2	24	3	22	0	2	3	25	0	2	-1	0	0.156354458609761	0	-	0	24	28	3	-
130212_1018	2	subjects	8	3	10	3	24	0	2	3	28	1	1	-1	0	0.07056739044867801	0	-	0	26	26	2	-
130212_1018	2	subjects	8	4	16	1	16	0	2	1	32	1	1	-1	0	0.7079783741887559	0	-	0	24	28	3	-
130212_1018	2	subjects	8	5	27	2	12	0	1	2	24	0	1	-1	0	0.6514614735038306	0	-	27	28	0	3	-
130212_1018	2	subjects	8	6	20	3	16	0	2	3	32	1	1	-1	0	0.7589329857187965	0	-	0	28	28	3	-
130212_1018	2	subjects	8	7	28	1	11	0	1	1	31	1	2	-1	0	0.4143528106689233	0	-	28	26	0	2	-
130212_1018	2	subjects	8	8	7	2	18	0	2	2	32	0	2	-1	0	0.2324124682845606	0	-	0	25	28	3	-
130212_1018	2	subjects	8	9	26	1	16	0	2	1	32	1	1	-1	0	0.6280524188783264	0	-	0	28	28	3	-
130212_1018	2	subjects	8	10	3	2	10	0	1	2	30	0	1	-1	0	0.232437531572039	0	-	30	29	0	1	-
130212_1018	2	subjects	8	11	22	2	14	0	1	2	34	1	2	-1	0	0.5733089221517131	0	-	30	29	0	3	-
130212_1018	2	subjects	8	12	8	2	14	0	1	2	30	0	1	-1	0	0.1129851788808523	0	-	29	26	0	3	-
130212_1018	2	subjects	8	13	18	3	15	0	2	3	33	1	2	-1	0	0.08945957202904838	0	-	0	28	28	3	-
130212_1018	2	subjects	8	14	4	3	16	0	2	3	30	0	1	-1	0	0.678713079857972	0	-	0	29	29	3	-
130212_1018	2	subjects	8	15	24	1	13	0	1	1	25	0	1	-1	0	0.5376782848209507	0	-	29	26	0	3	-
130212_1018	2	subjects	8	16	29	1	12	0	2	1	35	1	2	-1	0	0.40124020790739	0	-	0	29	25	3	-
130212_1018	2	subjects	8	17	27	3	24	0	2	3	24	0	1	-1	0	0.04525574811047677	0	-	0	29	27	0	-
130212_1018	2	subjects	8	18	11	3	20	0	2	3	26	0	2	-1	0	0.2770641070218124	0	-	0	28	29	-2	-
130212_1018	2	subjects	8	19	29	2	13	0	1	2	35	1	3	-1	0	0.1174053913529056	0	-	27	26	0	3	-
130212_1018	2	subjects	8	20	6	1	19	0	2	1	31	1	2	-1	0	0.9481455613617532	0	-	0	28	28	3	-
130212_1018	2	subjects	8	21	17	1	8	0	1	1	31	1	1	-1	0	0.1699875137628929	0	-	27	28	0	2	-
130212_1018	2	subjects	8	22	21	2	14	0	1	2	28	0	3	-1	0	0.1152304821252965	0	-	29	29	0	99999	-
130212_1018	2	subjects	8	23	23	2	13	0	1	2	33	1	1	-1	0	0.4188792190602418	0	-	28	28	0	3	-
130212_1018	2	subjects	8	24	2	1	10	0	1	1	30	1	3	-1	0	0.6077570838889839	0	-	26	28	0	3	-
130212_1018	2	subjects	8	25	30	1	8	0	1	1	28	1	3	-1	0	0.8843388757129846	0	-	24	28	0	3	-
130212_1018	2	subjects	8	26	14	1	12	0	2	1	34	1	1	-1	0	0.2917918992656245	0	-	0	28	28	3	-
130212_1018	2	subjects	8	27	1	1	8	0	2	1	37	1	2	-1	0	0.04283077970278951	0	-	0	28	29	3	-
130212_1018	2	subjects	8	28	18	1	12	0	1	1	33	1	3	-1	0	0.6938447708700992	0	-	29	29	0	3	-
130212_1018	2	subjects	8	29	13	3	18	0	2	3	31	1	2	-1	0	0.1307331729357751	0	-	0	28	28	3	-
130212_1018	2	subjects	8	30	7	1	10	0	1	1	32	0	1	-1	0	0.6374517440038974	0	-	29	27	0	3	-
130212_1018	2	subjects	8	31	25	2	12	0	1	2	32	1	1	-1	0	0.6030546038425781	0	-	29	28	0	2	-
130212_1018	2	subjects	8	32	6	2	10	0	1	2	31	1	1	-1	0	0.1182488655290794	0	-	29	28	0	2	-
130212_1018	2	subjects	8	33	10	1	8	0	1	1	28	1	3	-1	0	0.386284368292561	0	-	27	28	0	3	-
130212_1018	2	subjects	8	34	12	3	20	0	2	3	30	1	1	-1	0	0.5241086359713733	0	-	0	28	28	3	-
130212_1018	2	subjects	8	35	5	1	11	0	1	1	31	1	3	-1	0	0.7634546639227563	0	-	24	22	0	2	-
130212_1018	2	subjects	8	36	4	2	14	0	1	2	30	0	1	-1	0	0.5775931312598256	0	-	29	28	0	1	-
130212_1018	2	subjects	8	37	14	2	14	0	1	2	34	1	1	-1	0	0.3810286276885442	0	-	28	29	0	3	-
130212_1018	2	subjects	8	38	19	1	10	0	2	1	38	1	2	-1	0	0.4536167334083546	0	-	0	28	27	99999	-
130212_1018	2	subjects	8	39	19	2	12	0	1	2	38	1	1	-1	0	0.8429052167771874	0	-	27	28	0	3	-
130212_1018	2	subjects	8	40	16	2	12	0	1	2	32	1	1	-1	0	0.8657670490749958	0	-	29	28	0	3	-
130212_1018	2	subjects	8	41	15	1	12	0	1	1	27	0	2	-1	0	0.4077075470274815	0	-	24	28	0	1	-
130212_1018	2	subjects	8	42	20	1	12	0	1	1	32	1	3	-1	0	0.2813778930722633	0	-	28	25	0	3	-
130212_1018	2	subjects	8	43	8	1	16	0	2	1	30	0	1	-1	0	0.7342942183531328	0	-	0	28	29	3	-
130212_1018	2	subjects	8	44	5	3	18	0	2	3	31	1	2	-1	0	0.3866909758125856	0	-	0	28	27	3	-
130212_1018	2	subjects	8	45	3	1	20	0	2	1	30	0	1	-1	0	0.7332355523171069	0	-	0	26	27	3	-
130212_1018	2	subjects	8	46	9	2	12	0	1	2	36	1	1	-1	0	0.7306493770939528	0	-	28	29	0	3	-
130212_1018	2	subjects	8	47	2	3	20	0	2	3	30	1	2	-1	0	0.7263092108659024	0	-	0	26	24	3	-
130212_1018	2	subjects	8	48	26	2	12	0	1	2	32	1	1	-1	0	0.07890702322074539	0	-	27	28	0	3	-
130212_1018	2	subjects	8	49	11	1	14	0	1	1	26	0	3	-1	0	0.4824498069856548	0	-	28	29	0	1	-
130212_1018	2	subjects	8	50	1	2	15	0	1	2	37	1	2	-1	0	0.9419014504840139	0	-	27	24	0	1	-
130212_1018	2	subjects	8	51	22	1	12	0	2	1	34	1	2	-1	0	0.103034745484141	0	-	0	28	28	3	-
130212_1018	2	subjects	8	52	13	1	11	0	1	1	31	1	3	-1	0	0.4340723280022258	0	-	27	28	0	3	-
130212_1018	2	subjects	8	53	23	1	14	0	2	1	33	1	2	-1	0	0.07486163409187535	0	-	0	28	29	99999	-
130212_1018	2	subjects	8	54	15	2	21	0	2	2	27	0	2	-1	0	0.03212883650890032	0	-	0	28	28	1	-
130212_1018	2	subjects	8	55	30	3	24	0	2	3	28	1	1	-1	0	0.2829278611032888	0	-	0	28	28	3	-
130212_1018	2	subjects	8	56	9	1	12	0	2	1	36	1	1	-1	0	0.1994841821489316	0	-	0	28	26	2	-
130212_1018	2	subjects	8	57	28	3	18	0	2	3	31	1	2	-1	0	0.5470270922160834	0	-	0	28	27	3	-
130212_1018	2	subjects	8	58	21	3	18	0	2	3	28	0	2	-1	0	0.358274772930087	0	-	0	28	29	3	-
130212_1018	2	subjects	8	59	25	1	16	0	2	1	32	1	1	-1	0	0.5791292076833217	0	-	0	16	28	-19	-
130212_1018	2	subjects	8	60	17	2	21	0	2	2	31	1	1	-1	0	0.5790880725621656	0	-	0	27	29	3	-
130212_1018	2	subjects	9	1	12	2	12	0	1	2	27	1	1	-1	0	0.2473040443134047	0	-	28	29	0	3	-
130212_1018	2	subjects	9	2	24	3	25	0	2	3	21	0	2	-1	0	0.538726782211441	0	-	0	15	27	3	-
130212_1018	2	subjects	9	3	10	3	27	0	2	3	24	1	1	-1	0	0.3908601749645826	0	-	0	29	27	-2	-
130212_1018	2	subjects	9	4	16	1	17	0	2	1	29	1	1	-1	0	0.02408081806454846	0	-	0	26	29	99999	-
130212_1018	2	subjects	9	5	27	1	13	0	1	1	20	0	3	-1	0	0.2702525324515312	0	-	27	26	0	3	-
130212_1018	2	subjects	9	6	20	3	19	0	2	3	28	1	2	-1	0	0.4490640137573071	0	-	0	28	28	3	-
130212_1018	2	subjects	9	7	28	2	13	0	1	2	28	1	3	-1	0	0.489927793615464	0	-	26	29	0	3	-
130212_1018	2	subjects	9	8	7	2	20	0	2	2	29	0	2	-1	0	0.9893552050876222	0	-	0	23	28	3	-
130212_1018	2	subjects	9	9	26	3	19	0	2	3	28	1	2	-1	0	0.08348410813300131	0	-	0	29	28	3	-
130212_1018	2	subjects	9	10	3	2	12	0	1	2	25	0	1	-1	0	0.7603428767809378	0	-	28	25	0	3	-
130212_1018	2	subjects	9	11	22	1	15	0	1	1	30	1	1	-1	0	0.7200915742293427	0	-	29	29	0	3	-
130212_1018	2	subjects	9	12	8	2	16	0	1	2	27	0	1	-1	0	0.1903392710677997	0	-	29	29	0	3	-
130212_1018	2	subjects	9	13	18	1	16	0	2	1	30	1	1	-1	0	0.5136187814705161	0	-	0	26	28	3	-
130212_1018	2	subjects	9	14	4	3	19	0	2	3	26	0	2	-1	0	0.9364383942151621	0	-	0	29	27	3	-
130212_1018	2	subjects	9	15	24	1	14	0	1	1	21	0	1	-1	0	0.3825365497649352	0	-	28	29	0	3	-
130212_1018	2	subjects	9	16	29	1	13	0	2	1	32	1	2	-1	0	0.04423895294044118	0	-	0	29	26	3	-
130212_1018	2	subjects	9	17	27	3	27	0	2	3	20	0	2	-1	0	0.0827300572221773	0	-	0	29	27	-1	-
130212_1018	2	subjects	9	18	11	3	23	0	2	3	21	0	2	-1	0	0.3340729877045718	0	-	0	29	29	3	-
130212_1018	2	subjects	9	19	29	2	15	0	1	2	32	1	3	-1	0	0.9467938034547464	0	-	28	30	0	2	-
130212_1018	2	subjects	9	20	6	3	22	0	2	3	27	1	2	-1	0	0.09293190766728106	0	-	0	29	28	3	-
130212_1018	2	subjects	9	21	17	1	9	0	1	1	29	1	1	-1	0	0.4411931980593098	0	-	28	29	0	3	-
130212_1018	2	subjects	9	22	21	2	16	0	1	2	23	0	3	-1	0	0.2182504461231876	0	-	27	29	0	3	-
130212_1018	2	subjects	9	23	23	2	15	0	1	2	30	1	1	-1	0	0.8861515279329156	0	-	27	29	0	3	-
130212_1018	2	subjects	9	24	2	2	12	0	1	2	27	1	1	-1	0	0.4086829472373626	0	-	29	30	0	3	-
130212_1018	2	subjects	9	25	30	1	9	0	1	1	24	1	3	-1	0	0.7583602274574154	0	-	27	29	0	2	-
130212_1018	2	subjects	9	26	14	3	15	0	2	3	30	1	2	-1	0	0.7647043507381829	0	-	0	29	25	3	-
130212_1018	2	subjects	9	27	1	1	9	0	2	1	34	1	2	-1	0	0.1583927344337072	0	-	0	25	27	3	-
130212_1018	2	subjects	9	28	18	2	14	0	1	2	30	1	1	-1	0	0.7049673519586061	0	-	26	29	0	99999	-
130212_1018	2	subjects	9	29	13	3	21	0	2	3	27	1	2	-1	0	0.1685615629742674	0	-	0	24	25	2	-
130212_1018	2	subjects	9	30	7	1	11	0	1	1	29	0	3	-1	0	0.09895231299984843	0	-	28	30	0	3	-
130212_1018	2	subjects	9	31	25	1	13	0	1	1	28	1	3	-1	0	0.9065721639928278	0	-	27	29	0	3	-
130212_1018	2	subjects	9	32	6	1	11	0	1	1	27	1	3	-1	0	0.5045807941372417	0	-	23	24	0	3	-
130212_1018	2	subjects	9	33	10	1	9	0	1	1	24	1	3	-1	0	0.5487299685127707	0	-	28	29	0	2	-
130212_1018	2	subjects	9	34	12	1	21	0	2	1	27	1	1	-1	0	0.5583414195842769	0	-	0	29	28	3	-
130212_1018	2	subjects	9	35	5	2	13	0	1	2	28	1	3	-1	0	0.9630008623762991	0	-	24	24	0	-1	-
130212_1018	2	subjects	9	36	4	1	15	0	1	1	26	0	3	-1	0	0.4789098615194251	0	-	28	30	0	3	-
130212_1018	2	subjects	9	37	14	1	15	0	1	1	30	1	3	-1	0	0.135247992414631	0	-	25	29	0	3	-
130212_1018	2	subjects	9	38	19	3	13	0	2	3	34	1	2	-1	0	0.01418890851279204	0	-	0	29	28	3	-
130212_1018	2	subjects	9	39	19	1	13	0	1	1	34	1	3	-1	0	0.52408206999492	0	-	28	29	0	3	-
130212_1018	2	subjects	9	40	16	2	14	0	1	2	29	1	1	-1	0	0.9472816684037827	0	-	29	29	0	3	-
130212_1018	2	subjects	9	41	15	2	14	0	1	2	22	0	1	-1	0	0.3869598360671475	0	-	24	29	0	2	-
130212_1018	2	subjects	9	42	20	1	13	0	1	1	28	1	2	-1	0	0.4894070646210607	0	-	29	29	0	3	-
130212_1018	2	subjects	9	43	8	1	17	0	2	1	27	0	1	-1	0	0.6339647805476397	0	-	0	21	18	3	-
130212_1018	2	subjects	9	44	5	1	19	0	2	1	28	1	2	-1	0	0.4729853744958459	0	-	0	29	29	2	-
130212_1018	2	subjects	9	45	3	3	23	0	2	3	25	0	1	-1	0	0.864506528649715	0	-	0	21	26	3	-
130212_1018	2	subjects	9	46	9	1	13	0	1	1	33	1	3	-1	0	0.4935488107118518	0	-	27	30	0	99999	-
130212_1018	2	subjects	9	47	2	1	21	0	2	1	27	1	1	-1	0	0.9424538844928396	0	-	0	25	28	3	-
130212_1018	2	subjects	9	48	26	1	13	0	1	1	28	1	3	-1	0	0.9957595076392216	0	-	27	26	0	3	-
130212_1018	2	subjects	9	49	11	2	16	0	1	2	21	0	1	-1	0	0.1130085127023088	0	-	28	28	0	3	-
130212_1018	2	subjects	9	50	1	2	17	0	1	2	34	1	3	-1	0	0.9127228911559669	0	-	24	14	0	0	-
130212_1018	2	subjects	9	51	22	3	15	0	2	3	30	1	1	-1	0	0.1336316583369075	0	-	0	29	29	3	-
130212_1018	2	subjects	9	52	13	1	12	0	1	1	27	1	3	-1	0	0.04606666418074941	0	-	29	30	0	3	-
130212_1018	2	subjects	9	53	23	1	15	0	2	1	30	1	2	-1	0	0.4645350861663628	0	-	0	29	29	-1	-
130212_1018	2	subjects	9	54	15	3	24	0	2	3	22	0	1	-1	0	0.38125512673578	0	-	0	29	29	2	-
130212_1018	2	subjects	9	55	30	3	27	0	2	3	24	1	1	-1	0	0.7300448923977301	0	-	0	29	28	3	-
130212_1018	2	subjects	9	56	9	2	14	0	2	2	33	1	2	-1	0	0.3860228566387775	0	-	0	24	28	3	-
130212_1018	2	subjects	9	57	28	1	19	0	2	1	28	1	2	-1	0	0.9475580514164447	0	-	0	29	27	3	-
130212_1018	2	subjects	9	58	21	3	21	0	2	3	23	0	2	-1	0	0.4714397981164231	0	-	0	29	29	3	-
130212_1018	2	subjects	9	59	25	3	19	0	2	3	28	1	1	-1	0	0.6931321139881072	0	-	0	26	28	-2	-
130212_1018	2	subjects	9	60	17	1	22	0	2	1	29	1	1	-1	0	0.09152458845243072	0	-	0	25	29	3	-
130212_1018	2	subjects	10	1	12	1	13	0	1	1	23	1	2	-1	0	0.03804255697785065	0	-	26	29	0	3	-
130212_1018	2	subjects	10	2	24	3	28	0	2	3	16	0	1	-1	0	0.9823968433693037	0	-	0	26	25	3	-
130212_1018	2	subjects	10	3	10	3	30	0	2	3	20	1	1	-1	0	0.4886869427229683	0	-	0	29	28	3	-
130212_1018	2	subjects	10	4	16	3	20	0	2	3	25	1	2	-1	0	0.3294650415561465	0	-	0	26	29	3	-
130212_1018	2	subjects	10	5	27	2	15	0	1	2	15	0	1	-1	0	0.1340797828203439	0	-	29	29	0	3	-
130212_1018	2	subjects	10	6	20	1	20	0	2	1	25	1	2	-1	0	0.2835712736861646	0	-	0	26	27	3	-
130212_1018	2	subjects	10	7	28	1	14	0	1	1	24	1	1	-1	0	0.4440717331339008	0	-	29	29	0	3	-
130212_1018	2	subjects	10	8	7	1	21	0	2	1	26	0	1	-1	0	0.1437465078866791	0	-	0	28	25	3	-
130212_1018	2	subjects	10	9	26	1	20	0	2	1	25	1	1	-1	0	0.9822754170663075	0	-	0	29	29	3	-
130212_1018	2	subjects	10	10	3	1	13	0	1	1	21	0	1	-1	0	0.2134329272496667	0	-	29	20	0	3	-
130212_1018	2	subjects	10	11	22	2	17	0	1	2	27	1	3	-1	0	0.7549150482541486	0	-	29	29	0	3	-
130212_1018	2	subjects	10	12	8	2	18	0	1	2	22	0	1	-1	0	0.1066876273167728	0	-	29	29	0	3	-
130212_1018	2	subjects	10	13	18	3	19	0	2	3	26	1	2	-1	0	0.3614463449276268	0	-	0	24	28	3	-
130212_1018	2	subjects	10	14	4	1	20	0	2	1	23	0	1	-1	0	0.1869606297402459	0	-	0	29	29	3	-
130212_1018	2	subjects	10	15	24	2	16	0	1	2	16	0	3	-1	0	0.2537581200030437	0	-	29	27	0	3	-
130212_1018	2	subjects	10	16	29	3	16	0	2	3	27	0	2	-1	0	0.2473504046198681	0	-	0	29	29	3	-
130212_1018	2	subjects	10	17	27	3	30	0	2	3	15	0	1	-1	0	0.4961360350698866	0	-	0	29	27	3	-
130212_1018	2	subjects	10	18	11	3	26	0	2	3	16	0	2	-1	0	0.1672082851488182	0	-	0	29	29	3	-
130212_1018	2	subjects	10	19	29	2	17	0	1	2	27	0	3	-1	0	0.7219467599512761	0	-	29	26	0	3	-
130212_1018	2	subjects	10	20	6	1	23	0	2	1	24	1	1	-1	0	0.6081701561846632	0	-	0	29	29	3	-
130212_1018	2	subjects	10	21	17	1	10	0	1	1	26	1	1	-1	0	0.4651891516825134	0	-	29	29	0	3	-
130212_1018	2	subjects	10	22	21	2	18	0	1	2	18	0	3	-1	0	0.02238405124395343	0	-	29	29	0	99999	-
130212_1018	2	subjects	10	23	23	1	16	0	1	1	26	1	3	-1	0	0.2424248858552542	0	-	29	29	0	3	-
130212_1018	2	subjects	10	24	2	1	13	0	1	1	23	1	3	-1	0	0.7819799519060087	0	-	29	29	0	3	-
130212_1018	2	subjects	10	25	30	1	10	0	1	1	20	1	3	-1	0	0.4160901999175969	0	-	26	26	0	3	-
130212_1018	2	subjects	10	26	14	1	16	0	2	1	27	1	1	-1	0	0.2294376386466611	0	-	0	29	29	3	-
130212_1018	2	subjects	10	27	1	1	10	0	2	1	31	1	2	-1	0	0.9983021700746856	0	-	0	27	24	3	-
130212_1018	2	subjects	10	28	18	1	15	0	1	1	26	1	3	-1	0	0.4487645050737842	0	-	27	29	0	99999	-
130212_1018	2	subjects	10	29	13	1	22	0	2	1	24	1	1	-1	0	0.056634986799506	0	-	0	26	27	3	-
130212_1018	2	subjects	10	30	7	2	13	0	1	2	26	0	1	-1	0	0.7320291207786785	0	-	29	29	0	3	-
130212_1018	2	subjects	10	31	25	2	15	0	1	2	25	1	1	-1	0	0.04482138205544156	0	-	29	29	0	3	-
130212_1018	2	subjects	10	32	6	2	13	0	1	2	24	1	1	-1	0	0.231178230248009	0	-	23	29	0	3	-
130212_1018	2	subjects	10	33	10	1	10	0	1	1	20	1	3	-1	0	0.1477469327616258	0	-	27	29	0	0	-
130212_1018	2	subjects	10	34	12	3	24	0	2	3	23	1	1	-1	0	0.2087492571253093	0	-	0	29	29	3	-
130212_1018	2	subjects	10	35	5	2	15	0	1	2	25	1	1	-1	0	0.3850367750902832	0	-	29	29	0	3	-
130212_1018	2	subjects	10	36	4	2	17	0	1	2	23	0	1	-1	0	0.5158149956333521	0	-	29	26	0	3	-
130212_1018	2	subjects	10	37	14	2	17	0	1	2	27	1	2	-1	0	0.4350565692573118	0	-	29	29	0	3	-
130212_1018	2	subjects	10	38	19	1	14	0	2	1	31	1	2	-1	0	0.06908715100450774	0	-	0	29	29	3	-
130212_1018	2	subjects	10	39	19	2	15	0	1	2	31	1	1	-1	0	0.6503678246635793	0	-	29	29	0	3	-
130212_1018	2	subjects	10	40	16	1	15	0	1	1	25	1	3	-1	0	0.7612270157603673	0	-	29	29	0	3	-
130212_1018	2	subjects	10	41	15	1	15	0	1	1	18	0	2	-1	0	0.3130789423887986	0	-	29	29	0	3	-
130212_1018	2	subjects	10	42	20	2	15	0	1	2	25	1	1	-1	0	0.2696484961871284	0	-	29	29	0	3	-
130212_1018	2	subjects	10	43	8	3	20	0	2	3	22	0	1	-1	0	0.7591945010978703	0	-	0	20	29	3	-
130212_1018	2	subjects	10	44	5	1	20	0	2	1	25	1	1	-1	0	0.7343925618261065	0	-	0	29	28	3	-
130212_1018	2	subjects	10	45	3	3	26	0	2	3	21	0	1	-1	0	0.4125157782866227	0	-	0	29	29	99999	-
130212_1018	2	subjects	10	46	9	2	15	0	1	2	30	1	1	-1	0	0.9415460228647785	0	-	29	29	0	3	-
130212_1018	2	subjects	10	47	2	3	24	0	2	3	23	1	2	-1	0	0.3026316097484118	0	-	0	27	27	3	-
130212_1018	2	subjects	10	48	26	2	15	0	1	2	25	1	1	-1	0	0.1029346334295974	0	-	27	26	0	1	-
130212_1018	2	subjects	10	49	11	2	18	0	1	2	16	0	1	-1	0	0.9177847285372134	0	-	29	29	0	2	-
130212_1018	2	subjects	10	50	1	2	19	0	1	2	31	1	3	-1	0	0.828719198624007	0	-	19	23	0	3	-
130212_1018	2	subjects	10	51	22	1	16	0	2	1	27	1	1	-1	0	0.2164272951038681	0	-	0	29	29	3	-
130212_1018	2	subjects	10	52	13	2	14	0	1	2	24	1	1	-1	0	0.6483431680353093	0	-	29	29	0	3	-
130212_1018	2	subjects	10	53	23	3	18	0	2	3	26	1	2	-1	0	0.2536880105052553	0	-	0	29	28	3	-
130212_1018	2	subjects	10	54	15	3	27	0	2	3	18	0	2	-1	0	0.7655773063961311	0	-	0	25	29	3	-
130212_1018	2	subjects	10	55	30	3	30	0	2	3	20	1	1	-1	0	0.05778859977507433	0	-	0	29	29	3	-
130212_1018	2	subjects	10	56	9	1	15	0	2	1	30	1	1	-1	0	0.1526856632682894	0	-	0	22	28	3	-
130212_1018	2	subjects	10	57	28	3	22	0	2	3	24	1	1	-1	0	0.7504401941552945	0	-	0	29	27	3	-
130212_1018	2	subjects	10	58	21	3	24	0	2	3	18	0	2	-1	0	0.8121432158221227	0	-	0	29	29	3	-
130212_1018	2	subjects	10	59	25	1	20	0	2	1	25	1	1	-1	0	0.4645724452401383	0	-	0	25	28	-1	-
130212_1018	2	subjects	10	60	17	2	24	0	2	2	26	1	1	-1	0	0.6208265114672605	0	-	0	29	29	3	-
130212_1018	2	subjects	11	1	12	2	15	0	1	2	20	1	1	-1	0	0.3129682058063188	0	-	28	29	0	3	-
130212_1018	2	subjects	11	2	24	3	31	0	2	3	11	0	1	-1	0	0.935786611370643	0	-	0	28	24	3	-
130212_1018	2	subjects	11	3	10	3	33	0	2	3	16	1	1	-1	0	0.007336614191223222	0	-	0	25	28	3	-
130212_1018	2	subjects	11	4	16	1	21	0	2	1	22	1	1	-1	0	0.8642231392973211	0	-	0	28	29	3	-
130212_1018	2	subjects	11	5	27	1	16	0	1	1	11	0	3	-1	0	0.8224366711557082	0	-	26	29	0	3	-
130212_1018	2	subjects	11	6	20	1	21	0	2	1	22	1	1	-1	0	0.3064747118886908	0	-	0	27	27	3	-
130212_1018	2	subjects	11	7	28	2	16	0	1	2	21	1	1	-1	0	0.8531596869477814	0	-	28	28	0	2	-
130212_1018	2	subjects	11	8	7	1	22	0	2	1	23	0	1	-1	0	0.9066899711762974	0	-	0	26	26	3	-
130212_1018	2	subjects	11	9	26	3	23	0	2	3	21	1	2	-1	0	0.2480249620266375	0	-	0	29	29	3	-
130212_1018	2	subjects	11	10	3	1	14	0	1	1	17	0	3	-1	0	0.187942550139475	0	-	28	29	0	1	-
130212_1018	2	subjects	11	11	22	2	19	0	1	2	24	1	3	-1	0	0.9204827132264537	0	-	28	30	0	3	-
130212_1018	2	subjects	11	12	8	2	20	0	1	2	17	0	1	-1	0	0.8822969146456089	0	-	21	29	0	3	-
130212_1018	2	subjects	11	13	18	1	20	0	2	1	23	1	1	-1	0	0.8572160074753762	0	-	0	28	28	3	-
130212_1018	2	subjects	11	14	4	1	21	0	2	1	20	0	1	-1	0	0.9175868564832894	0	-	0	29	29	3	-
130212_1018	2	subjects	11	15	24	2	18	0	1	2	11	0	2	-1	0	0.9573721163707656	0	-	27	29	0	3	-
130212_1018	2	subjects	11	16	29	3	19	0	2	3	22	0	2	-1	0	0.6435921437310018	0	-	0	29	27	3	-
130212_1018	2	subjects	11	17	27	3	33	0	2	3	11	0	2	-1	0	0.552961197007895	0	-	0	26	29	1	-
130212_1018	2	subjects	11	18	11	3	29	0	2	3	11	0	2	-1	0	0.1554939584599314	0	-	0	27	28	3	-
130212_1018	2	subjects	11	19	29	2	19	0	1	2	22	0	3	-1	0	0.1130148284663515	0	-	29	24	0	3	-
130212_1018	2	subjects	11	20	6	3	26	0	2	3	20	1	2	-1	0	0.05485853136277689	0	-	0	29	27	3	-
130212_1018	2	subjects	11	21	17	1	11	0	1	1	24	1	1	-1	0	0.6910283224149739	0	-	28	29	0	3	-
130212_1018	2	subjects	11	22	21	2	20	0	1	2	13	0	3	-1	0	0.3189534341539039	0	-	30	29	0	99999	-
130212_1018	2	subjects	11	23	23	2	18	0	1	2	23	1	1	-1	0	0.4707709897639095	0	-	27	29	0	3	-
130212_1018	2	subjects	11	24	2	2	15	0	1	2	20	1	1	-1	0	0.7370516842869351	0	-	28	29	0	3	-
130212_1018	2	subjects	11	25	30	1	11	0	1	1	16	1	3	-1	0	0.2529964196742496	0	-	28	29	0	3	-
130212_1018	2	subjects	11	26	14	1	17	0	2	1	24	1	1	-1	0	0.6188381116924985	0	-	0	28	29	3	-
130212_1018	2	subjects	11	27	1	1	11	0	2	1	28	1	1	-1	0	0.5578908056755974	0	-	0	27	23	3	-
130212_1018	2	subjects	11	28	18	2	17	0	1	2	23	1	3	-1	0	0.6160296912379701	0	-	29	29	0	99999	-
130212_1018	2	subjects	11	29	13	3	25	0	2	3	20	1	1	-1	0	0.4904573380437015	0	-	0	28	25	3	-
130212_1018	2	subjects	11	30	7	2	15	0	1	2	23	0	1	-1	0	0.706773180843691	0	-	27	25	0	-33	-
130212_1018	2	subjects	11	31	25	1	16	0	1	1	21	1	3	-1	0	0.5245368301517036	0	-	29	29	0	3	-
130212_1018	2	subjects	11	32	6	1	14	0	1	1	20	1	3	-1	0	0.8282228563112313	0	-	18	27	0	3	-
130212_1018	2	subjects	11	33	10	1	11	0	1	1	16	1	3	-1	0	0.7383455600302413	0	-	29	29	0	3	-
130212_1018	2	subjects	11	34	12	1	25	0	2	1	20	1	2	-1	0	0.7368504399139669	0	-	0	29	29	3	-
130212_1018	2	subjects	11	35	5	1	16	0	1	1	21	1	3	-1	0	0.2993329299145066	0	-	29	29	0	3	-
130212_1018	2	subjects	11	36	4	2	19	0	1	2	20	0	1	-1	0	0.3738274282653944	0	-	28	29	0	3	-
130212_1018	2	subjects	11	37	14	2	19	0	1	2	24	1	3	-1	0	0.2079325249455555	0	-	28	25	0	3	-
130212_1018	2	subjects	11	38	19	3	17	0	2	3	27	1	2	-1	0	0.6564501322137425	0	-	0	29	29	3	-
130212_1018	2	subjects	11	39	19	1	16	0	1	1	27	1	3	-1	0	0.533906007899859	0	-	27	29	0	3	-
130212_1018	2	subjects	11	40	16	2	17	0	1	2	22	1	1	-1	0	0.1164805004915597	0	-	29	29	0	3	-
130212_1018	2	subjects	11	41	15	2	17	0	1	2	13	0	1	-1	0	0.4238387255109096	0	-	29	29	0	3	-
130212_1018	2	subjects	11	42	20	2	17	0	1	2	22	1	1	-1	0	0.1108254651123777	0	-	29	29	0	3	-
130212_1018	2	subjects	11	43	8	3	23	0	2	3	17	0	2	-1	0	0.7475867302844239	0	-	0	29	28	1	-
130212_1018	2	subjects	11	44	5	3	23	0	2	3	21	1	1	-1	0	0.8885530731121791	0	-	0	29	26	3	-
130212_1018	2	subjects	11	45	3	3	29	0	2	3	17	0	1	-1	0	0.5531598434565402	0	-	0	29	29	3	-
130212_1018	2	subjects	11	46	9	1	16	0	1	1	27	1	3	-1	0	0.726586992725072	0	-	28	29	0	3	-
130212_1018	2	subjects	11	47	2	1	25	0	2	1	20	1	1	-1	0	0.4698517641377876	0	-	0	27	26	0	-
130212_1018	2	subjects	11	48	26	1	16	0	1	1	21	1	3	-1	0	0.3799979595374307	0	-	28	27	0	1	-
130212_1018	2	subjects	11	49	11	2	20	0	1	2	11	0	1	-1	0	0.7036251694446547	0	-	22	23	0	3	-
130212_1018	2	subjects	11	50	1	2	21	0	1	2	28	1	3	-1	0	0.6257059455968933	0	-	27	27	0	3	-
130212_1018	2	subjects	11	51	22	1	17	0	2	1	24	1	1	-1	0	0.6727920526977591	0	-	0	27	29	3	-
130212_1018	2	subjects	11	52	13	1	15	0	1	1	20	1	3	-1	0	0.1582511207825742	0	-	29	28	0	3	-
130212_1018	2	subjects	11	53	23	1	19	0	2	1	23	1	2	-1	0	0.6276578105183588	0	-	0	29	29	99999	-
130212_1018	2	subjects	11	54	15	3	30	0	2	3	13	0	1	-1	0	0.7749079623142761	0	-	0	29	28	3	-
130212_1018	2	subjects	11	55	30	3	33	0	2	3	16	1	1	-1	0	0.4402220339701614	0	-	0	29	28	3	-
130212_1018	2	subjects	11	56	9	2	17	0	2	2	27	1	2	-1	0	0.6610077878744378	0	-	0	24	27	3	-
130212_1018	2	subjects	11	57	28	1	23	0	2	1	21	1	1	-1	0	0.8781226160368522	0	-	0	29	27	3	-
130212_1018	2	subjects	11	58	21	3	27	0	2	3	13	0	2	-1	0	0.7985998637967743	0	-	0	29	29	3	-
130212_1018	2	subjects	11	59	25	3	23	0	2	3	21	1	1	-1	0	0.8117249365019262	0	-	0	26	27	2	-
130212_1018	2	subjects	11	60	17	1	25	0	2	1	24	1	1	-1	0	0.2290581889585863	0	-	0	21	30	3	-
130212_1018	2	subjects	12	1	12	1	16	0	1	1	16	1	1	-1	0	0.7642444487494624	0	-	29	29	0	99999	-
130212_1018	2	subjects	12	2	24	3	34	0	2	3	6	0	2	-1	0	0.01514915610437708	0	-	0	25	26	99999	-
130212_1018	2	subjects	12	3	10	3	36	0	2	3	12	1	1	-1	0	0.555536781696387	0	-	0	28	25	99999	-
130212_1018	2	subjects	12	4	16	1	22	0	2	1	19	1	1	-1	0	0.06791083238455971	0	-	0	24	28	99999	-
130212_1018	2	subjects	12	5	27	2	18	0	1	2	6	0	1	-1	0	0.5640062883328676	0	-	28	28	0	99999	-
130212_1018	2	subjects	12	6	20	1	22	0	2	1	19	1	1	-1	0	0.4390727753932927	0	-	0	27	28	99999	-
130212_1018	2	subjects	12	7	28	1	17	0	1	1	17	1	3	-1	0	0.611866646265549	0	-	26	28	0	-1	-
130212_1018	2	subjects	12	8	7	3	25	0	2	3	19	0	1	-1	0	0.6877717616445254	0	-	0	25	25	-1	-
130212_1018	2	subjects	12	9	26	1	24	0	2	1	18	1	1	-1	0	0.6666731069174936	0	-	0	28	29	99999	-
130212_1018	2	subjects	12	10	3	2	16	0	1	2	12	0	1	-1	0	0.642723785081284	0	-	28	29	0	99999	-
130212_1018	2	subjects	12	11	22	2	21	0	1	2	21	1	3	-1	0	0.6175412119447912	0	-	29	29	0	99999	-
130212_1018	2	subjects	12	12	8	1	21	0	1	1	13	0	3	-1	0	0.1351480289060381	0	-	29	29	0	99999	-
130212_1018	2	subjects	12	13	18	1	21	0	2	1	20	1	1	-1	0	0.6110206365636646	0	-	0	25	29	99999	-
130212_1018	2	subjects	12	14	4	1	22	0	2	1	17	0	1	-1	0	0.9622028497803038	0	-	0	24	29	99999	-
130212_1018	2	subjects	12	15	24	2	20	0	1	2	6	0	1	-1	0	0.3654235016393585	0	-	26	30	0	99999	-
130212_1018	2	subjects	12	16	29	3	22	0	2	3	17	0	2	-1	0	0.5770779943918242	0	-	0	29	26	99999	-
130212_1018	2	subjects	12	17	27	3	36	0	2	3	6	0	1	-1	0	0.2635738897433383	0	-	0	28	29	99999	-
130212_1018	2	subjects	12	18	11	3	32	0	2	3	7	0	2	-1	0	0.2453436340416519	0	-	0	27	29	99999	-
130212_1018	2	subjects	12	19	29	2	21	0	1	2	17	0	3	-1	0	0.9615657105862935	0	-	29	25	0	99999	-
130212_1018	2	subjects	12	20	6	1	27	0	2	1	17	1	1	-1	0	0.4368180304005826	0	-	0	28	28	99999	-
130212_1018	2	subjects	12	21	17	1	12	0	1	1	21	1	1	-1	0	0.690175890312612	0	-	28	28	0	99999	-
130212_1018	2	subjects	12	22	21	2	22	0	1	2	8	0	3	-1	0	0.4329218237814129	0	-	29	29	0	99999	-
130212_1018	2	subjects	12	23	23	2	20	0	1	2	20	1	1	-1	0	0.7071926154695417	0	-	27	28	0	99999	-
130212_1018	2	subjects	12	24	2	1	16	0	1	1	16	1	3	-1	0	0.786288196587138	0	-	28	29	0	99999	-
130212_1018	2	subjects	12	25	30	1	12	0	1	1	12	1	3	-1	0	0.780981826959635	0	-	27	29	0	99999	-
130212_1018	2	subjects	12	26	14	3	20	0	2	3	20	1	2	-1	0	0.03489782383427854	0	-	0	28	29	99999	-
130212_1018	2	subjects	12	27	1	1	12	0	2	1	25	1	2	-1	0	0.4574596618569734	0	-	0	27	27	99999	-
130212_1018	2	subjects	12	28	18	2	19	0	1	2	20	1	1	-1	0	0.8863649162866012	0	-	27	29	0	99999	-
130212_1018	2	subjects	12	29	13	1	26	0	2	1	17	1	1	-1	0	0.2586558611405342	0	-	0	28	27	99999	-
130212_1018	2	subjects	12	30	7	1	16	0	1	1	19	0	3	-1	0	0.9172215805934842	0	-	29	30	0	-1	-
130212_1018	2	subjects	12	31	25	2	18	0	1	2	16	0	1	-1	0	0.5171872091093972	0	-	29	28	0	0	-
130212_1018	2	subjects	12	32	6	2	16	0	1	2	17	1	1	-1	0	0.2398276469855698	0	-	23	28	0	99999	-
130212_1018	2	subjects	12	33	10	1	12	0	1	1	12	1	3	-1	0	0.7431050346899335	0	-	29	28	0	99999	-
130212_1018	2	subjects	12	34	12	3	28	0	2	3	16	1	2	-1	0	0.3773598872951045	0	-	0	28	26	99999	-
130212_1018	2	subjects	12	35	5	1	17	0	1	1	17	1	3	-1	0	0.1262965831562395	0	-	21	28	0	99999	-
130212_1018	2	subjects	12	36	4	2	21	0	1	2	17	0	1	-1	0	0.7432962575663329	0	-	29	29	0	99999	-
130212_1018	2	subjects	12	37	14	1	20	0	1	1	20	1	1	-1	0	0.1623164392832278	0	-	28	29	0	99999	-
130212_1018	2	subjects	12	38	19	1	18	0	2	1	24	1	2	-1	0	0.606807731374543	0	-	0	29	27	99999	-
130212_1018	2	subjects	12	39	19	2	18	0	1	2	24	1	1	-1	0	0.5802009173576724	0	-	29	27	0	99999	-
130212_1018	2	subjects	12	40	16	2	19	0	1	2	19	1	1	-1	0	0.9050941406307249	0	-	29	29	0	99999	-
130212_1018	2	subjects	12	41	15	1	18	0	1	1	9	0	2	-1	0	0.3773877310461308	0	-	24	29	0	99999	-
130212_1018	2	subjects	12	42	20	2	19	0	1	2	19	1	1	-1	0	0.05239503320883728	0	-	29	28	0	99999	-
130212_1018	2	subjects	12	43	8	3	26	0	2	3	13	0	2	-1	0	0.268940074028885	0	-	0	28	29	99999	-
130212_1018	2	subjects	12	44	5	3	26	0	2	3	17	1	1	-1	0	0.7555956923196072	0	-	0	27	29	99999	-
130212_1018	2	subjects	12	45	3	3	32	0	2	3	12	0	2	-1	0	0.5887587874144123	0	-	0	28	27	99999	-
130212_1018	2	subjects	12	46	9	1	17	0	1	1	24	1	3	-1	0	0.3818772897971223	0	-	24	29	0	99999	-
130212_1018	2	subjects	12	47	2	3	28	0	2	3	16	1	2	-1	0	0.5228872697441314	0	-	0	28	28	99999	-
130212_1018	2	subjects	12	48	26	2	18	0	1	2	18	1	1	-1	0	0.3313084367342798	0	-	27	18	0	99999	-
130212_1018	2	subjects	12	49	11	1	21	0	1	1	7	0	3	-1	0	0.8905043596823254	0	-	27	29	0	99999	-
130212_1018	2	subjects	12	50	1	2	23	0	1	2	25	1	3	-1	0	0.2116096202338159	0	-	28	29	0	99999	-
130212_1018	2	subjects	12	51	22	1	18	0	2	1	21	1	2	-1	0	0.9498517433879207	0	-	0	27	27	99999	-
130212_1018	2	subjects	12	52	13	2	17	0	1	2	17	1	1	-1	0	0.3663180337130642	0	-	29	29	0	99999	-
130212_1018	2	subjects	12	53	23	1	20	0	2	1	20	1	2	-1	0	0.6006369425918148	0	-	0	29	30	99999	-
130212_1018	2	subjects	12	54	15	3	33	0	2	3	9	0	2	-1	0	0.6697436709281727	0	-	0	28	23	99999	-
130212_1018	2	subjects	12	55	30	3	36	0	2	3	12	1	1	-1	0	0.1170922942073514	0	-	0	28	29	-3	-
130212_1018	2	subjects	12	56	9	2	19	0	2	2	24	1	2	-1	0	0.7861884840699791	0	-	0	22	26	99999	-
130212_1018	2	subjects	12	57	28	3	26	0	2	3	17	1	2	-1	0	0.5911577770445299	0	-	0	28	29	99999	-
130212_1018	2	subjects	12	58	21	3	30	0	2	3	8	0	2	-1	0	0.1834174795930355	0	-	0	27	29	99999	-
130212_1018	2	subjects	12	59	25	3	26	0	2	3	16	0	1	-1	0	0.4611572406539494	0	-	0	7	29	99999	-
130212_1018	2	subjects	12	60	17	2	27	0	2	2	21	1	1	-1	0	0.07582420347063998	0	-	0	29	29	99999	-
130212_1018	2	subjects	13	1	12	1	17	0	1	1	12	1	3	-1	0	0.3922332107984616	0	-	27	29	0	99999	-
130212_1018	2	subjects	13	2	24	1	35	0	2	1	4	0	2	-1	0	0.6975795201480294	0	-	0	24	29	3	-
130212_1018	2	subjects	13	3	10	3	39	0	2	3	8	1	1	-1	0	0.1167127481273901	0	-	0	23	26	3	-
130212_1018	2	subjects	13	4	16	3	25	0	2	3	15	1	2	-1	0	0.5288788748573879	0	-	0	19	29	3	-
130212_1018	2	subjects	13	5	27	1	19	0	1	1	2	0	3	-1	0	0.2189951279289067	0	-	24	29	0	3	-
130212_1018	2	subjects	13	6	20	3	25	0	2	3	15	1	1	-1	0	0.3008961930409522	0	-	0	25	28	2	-
130212_1018	2	subjects	13	7	28	1	18	0	1	1	13	1	2	-1	0	0.9114997963940258	0	-	25	29	0	1	-
130212_1018	2	subjects	13	8	7	3	28	0	2	3	15	0	1	-1	0	0.2968008156385277	0	-	0	26	26	3	-
130212_1018	2	subjects	13	9	26	3	27	0	2	3	14	1	2	-1	0	0.3997547563164284	0	-	0	29	26	3	-
130212_1018	2	subjects	13	10	3	2	18	0	1	2	7	0	1	-1	0	0.4806211891028198	0	-	26	28	0	2	-
130212_1018	2	subjects	13	11	22	2	23	0	1	2	18	1	2	-1	0	0.2876257688215123	0	-	28	29	0	3	-
130212_1018	2	subjects	13	12	8	2	23	0	1	2	10	0	1	-1	0	0.329417442124997	0	-	28	29	0	1	-
130212_1018	2	subjects	13	13	18	3	24	0	2	3	16	1	1	-1	0	0.6511151011339925	0	-	0	21	14	-1	-
130212_1018	2	subjects	13	14	4	3	25	0	2	3	12	0	1	-1	0	0.9701887429553032	0	-	0	28	28	2	-
130212_1018	2	subjects	13	15	24	1	21	0	1	1	4	0	2	-1	0	0.1826989246451757	0	-	24	29	0	1	-
130212_1018	2	subjects	13	16	29	3	25	0	2	3	12	0	2	-1	0	0.8954983613898504	0	-	0	29	26	3	-
130212_1018	2	subjects	13	17	27	3	39	0	2	3	2	0	2	-1	0	0.2915047590115595	0	-	0	28	27	3	-
130212_1018	2	subjects	13	18	11	3	35	0	2	3	2	0	2	-1	0	0.511599666677229	0	-	0	29	29	-10	-
130212_1018	2	subjects	13	19	29	2	23	0	1	2	12	0	1	-1	0	0.583037260725646	0	-	29	30	0	3	-
130212_1018	2	subjects	13	20	6	3	30	0	2	3	13	1	2	-1	0	0.8661804901744148	0	-	0	29	28	3	-
130212_1018	2	subjects	13	21	17	1	13	0	1	1	18	1	1	-1	0	0.9574889740708699	0	-	27	29	0	2	-
130212_1018	2	subjects	13	22	21	2	24	0	1	2	3	0	3	-1	0	0.3864752754506075	0	-	29	29	0	3	-
130212_1018	2	subjects	13	23	23	1	21	0	1	1	16	1	3	-1	0	0.5189497948246774	0	-	28	25	0	3	-
130212_1018	2	subjects	13	24	2	2	18	0	1	2	13	1	1	-1	0	0.8356190816665157	0	-	29	29	0	3	-
130212_1018	2	subjects	13	25	30	1	13	0	1	1	8	1	3	-1	0	0.7832628864717032	0	-	28	29	0	2	-
130212_1018	2	subjects	13	26	14	1	21	0	2	1	17	1	1	-1	0	0.8672497281186514	0	-	0	29	28	1	-
130212_1018	2	subjects	13	27	1	1	13	0	2	1	22	1	2	-1	0	0.1629003608426547	0	-	0	28	29	3	-
130212_1018	2	subjects	13	28	18	1	20	0	1	1	16	1	3	-1	0	0.1286505885089983	0	-	28	29	0	2	-
130212_1018	2	subjects	13	29	13	3	29	0	2	3	13	1	1	-1	0	0.6033231409282066	0	-	0	29	23	3	-
130212_1018	2	subjects	13	30	7	1	17	0	1	1	15	0	3	-1	0	0.6652539193934081	0	-	29	29	0	2	-
130212_1018	2	subjects	13	31	25	2	20	0	1	2	11	0	1	-1	0	0.9226232450095113	0	-	22	29	0	3	-
130212_1018	2	subjects	13	32	6	1	17	0	1	1	13	1	3	-1	0	0.678189410212538	0	-	29	24	0	2	-
130212_1018	2	subjects	13	33	10	1	13	0	1	1	8	1	3	-1	0	0.09308342826230612	0	-	29	26	0	2	-
130212_1018	2	subjects	13	34	12	3	31	0	2	3	12	1	2	-1	0	0.6126899875759566	0	-	0	29	26	3	-
130212_1018	2	subjects	13	35	5	2	19	0	1	2	14	1	1	-1	0	0.04599827949236998	0	-	28	25	0	2	-
130212_1018	2	subjects	13	36	4	2	23	0	1	2	12	0	1	-1	0	0.1663425896160037	0	-	25	29	0	3	-
130212_1018	2	subjects	13	37	14	2	22	0	1	2	17	1	3	-1	0	0.3726471696852926	0	-	29	29	0	3	-
130212_1018	2	subjects	13	38	19	3	21	0	2	3	20	1	2	-1	0	0.489954498358981	0	-	0	29	29	3	-
130212_1018	2	subjects	13	39	19	1	19	0	1	1	20	1	3	-1	0	0.9892016183534644	0	-	28	29	0	1	-
130212_1018	2	subjects	13	40	16	1	20	0	1	1	15	1	3	-1	0	0.4805812251198018	0	-	29	28	0	3	-
130212_1018	2	subjects	13	41	15	2	20	0	1	2	4	0	1	-1	0	0.6194529783071265	0	-	29	29	0	-5	-
130212_1018	2	subjects	13	42	20	1	20	0	1	1	15	1	2	-1	0	0.3318563645388262	0	-	29	29	0	3	-
130212_1018	2	subjects	13	43	8	1	27	0	2	1	10	0	1	-1	0	0.455597844186983	0	-	0	28	20	1	-
130212_1018	2	subjects	13	44	5	1	27	0	2	1	14	1	2	-1	0	0.6409598792162538	0	-	0	28	24	2	-
130212_1018	2	subjects	13	45	3	3	35	0	2	3	7	0	2	-1	0	0.2329672506232594	0	-	0	29	28	3	-
130212_1018	2	subjects	13	46	9	2	19	0	1	2	21	1	1	-1	0	0.107241015931238	0	-	30	29	0	3	-
130212_1018	2	subjects	13	47	2	1	29	0	2	1	13	1	1	-1	0	0.06649509354796963	0	-	0	28	28	2	-
130212_1018	2	subjects	13	48	26	1	19	0	1	1	14	1	3	-1	0	0.6649212742526649	0	-	27	28	0	2	-
130212_1018	2	subjects	13	49	11	2	23	0	1	2	2	0	1	-1	0	0.5761685560346435	0	-	27	21	0	2	-
130212_1018	2	subjects	13	50	1	2	25	0	1	2	22	1	3	-1	0	0.2499055691295795	0	-	29	29	0	3	-
130212_1018	2	subjects	13	51	22	1	19	0	2	1	18	1	1	-1	0	0.02185427258808831	0	-	0	26	28	3	-
130212_1018	2	subjects	13	52	13	1	18	0	1	1	13	1	3	-1	0	0.5277251827194007	0	-	29	29	0	2	-
130212_1018	2	subjects	13	53	23	3	23	0	2	3	16	1	2	-1	0	0.4130599086233694	0	-	0	29	29	99999	-
130212_1018	2	subjects	13	54	15	3	36	0	2	3	4	0	1	-1	0	0.1457200400278531	0	-	0	28	28	2	-
130212_1018	2	subjects	13	55	30	3	39	0	2	3	8	1	1	-1	0	0.08098090071276803	0	-	0	29	28	3	-
130212_1018	2	subjects	13	56	9	1	20	0	2	1	21	1	1	-1	0	0.09103411812849069	0	-	0	28	29	1	-
130212_1018	2	subjects	13	57	28	3	29	0	2	3	13	1	2	-1	0	0.04157586816771695	0	-	0	29	28	3	-
130212_1018	2	subjects	13	58	21	3	33	0	2	3	3	0	2	-1	0	0.509918804052248	0	-	0	29	28	3	-
130212_1018	2	subjects	13	59	25	3	29	0	2	3	11	0	1	-1	0	0.4854810850161506	0	-	0	24	29	0	-
130212_1018	2	subjects	13	60	17	2	29	0	2	2	18	1	1	-1	0	0.2910971694118796	0	-	0	28	28	2	-
130212_1018	2	subjects	14	1	12	1	18	0	1	1	8	1	1	-1	0	0.02307583858402252	0	-	29	30	0	-1	-
130212_1018	2	subjects	14	2	24	2	37	0	2	2	0	0	-1	14	0	0.3122797335089556	0	-	0	20	0	1	-
130212_1018	2	subjects	14	3	10	3	42	0	2	3	4	1	1	-1	0	0.04318769836946749	0	-	0	24	28	3	-
130212_1018	2	subjects	14	4	16	1	26	0	2	1	12	1	1	-1	0	0.7130670187590025	0	-	0	25	29	3	-
130212_1018	2	subjects	14	5	27	2	21	0	1	2	0	0	1	14	0	0.8003252510914231	0	-	29	23	0	3	-
130212_1018	2	subjects	14	6	20	3	28	0	2	3	10	0	2	-1	0	0.540303509468354	0	-	0	19	29	3	-
130212_1018	2	subjects	14	7	28	1	19	0	1	1	9	1	3	-1	0	0.4771459649676205	0	-	29	26	0	2	-
130212_1018	2	subjects	14	8	7	1	29	0	2	1	12	0	2	-1	0	0.6776368886593901	0	-	0	26	28	3	-
130212_1018	2	subjects	14	9	26	1	28	0	2	1	11	1	1	-1	0	0.01042338554301457	0	-	0	28	28	3	-
130212_1018	2	subjects	14	10	3	1	19	0	1	1	3	0	3	-1	0	0.8556464956401133	0	-	29	24	0	0	-
130212_1018	2	subjects	14	11	22	1	24	0	1	1	14	1	2	-1	0	0.881083634626625	0	-	29	30	0	3	-
130212_1018	2	subjects	14	12	8	2	25	0	1	2	7	0	1	-1	0	0.2304410707347286	0	-	28	29	0	2	-
130212_1018	2	subjects	14	13	18	1	25	0	2	1	13	1	1	-1	0	0.4266860403244784	0	-	0	26	30	3	-
130212_1018	2	subjects	14	14	4	1	26	0	2	1	9	0	1	-1	0	0.4805958664420041	0	-	0	21	27	3	-
130212_1018	2	subjects	14	15	24	2	23	0	1	2	0	0	2	14	0	0.09728010515555745	0	-	26	27	0	1	-
130212_1018	2	subjects	14	16	29	3	28	0	2	3	7	0	2	-1	0	0.3047593880001266	0	-	0	29	29	3	-
130212_1018	2	subjects	14	17	27	0	39	0	2	0	0	0	-1	14	0	0.8506522233833802	0	-	0	23	0	0	-
130212_1018	2	subjects	14	18	11	0	35	0	2	0	0	0	-1	14	0	0.7321129612308521	0	-	0	27	0	2	-
130212_1018	2	subjects	14	19	29	2	25	0	1	2	7	0	1	-1	0	0.05202958036774284	0	-	29	28	0	3	-
130212_1018	2	subjects	14	20	6	3	33	0	2	3	9	1	2	-1	0	0.9119184044710912	0	-	0	27	29	3	-
130212_1018	2	subjects	14	21	17	1	14	0	1	1	14	1	1	-1	0	0.4531788045788085	0	-	27	27	0	3	-
130212_1018	2	subjects	14	22	21	2	26	0	1	2	0	0	3	14	0	0.1962797633354924	0	-	29	30	0	2	-
130212_1018	2	subjects	14	23	23	2	23	0	1	2	13	1	1	-1	0	0.3204847072812192	0	-	29	29	0	3	-
130212_1018	2	subjects	14	24	2	1	19	0	1	1	9	1	3	-1	0	0.4128158671841099	0	-	28	29	0	3	-
130212_1018	2	subjects	14	25	30	1	14	0	1	1	4	1	3	-1	0	0.98548842313955	0	-	28	27	0	3	-
130212_1018	2	subjects	14	26	14	1	22	0	2	1	14	1	1	-1	0	0.14620640787585	0	-	0	29	29	3	-
130212_1018	2	subjects	14	27	1	1	14	0	2	1	19	1	2	-1	0	0.3747272907638584	0	-	0	27	28	3	-
130212_1018	2	subjects	14	28	18	2	22	0	1	2	13	1	2	-1	0	0.1444409741761354	0	-	28	30	0	3	-
130212_1018	2	subjects	14	29	13	1	30	0	2	1	10	1	1	-1	0	0.1380609069662452	0	-	0	27	28	1	-
130212_1018	2	subjects	14	30	7	2	19	0	1	2	12	0	1	-1	0	0.07245595430603993	0	-	27	29	0	3	-
130212_1018	2	subjects	14	31	25	1	21	0	1	1	7	0	3	-1	0	0.7656162948187516	0	-	29	29	0	2	-
130212_1018	2	subjects	14	32	6	1	18	0	1	1	9	1	1	-1	0	0.4210854654298562	0	-	27	22	0	2	-
130212_1018	2	subjects	14	33	10	1	14	0	1	1	4	1	3	-1	0	0.3294065284214013	0	-	28	29	0	3	-
130212_1018	2	subjects	14	34	12	3	34	0	2	3	8	1	2	-1	0	0.708652906915477	0	-	0	26	27	3	-
130212_1018	2	subjects	14	35	5	2	21	0	1	2	11	1	1	-1	0	0.6126239456295147	0	-	26	27	0	2	-
130212_1018	2	subjects	14	36	4	2	25	0	1	2	9	0	1	-1	0	0.4701263054600574	0	-	29	29	0	3	-
130212_1018	2	subjects	14	37	14	2	24	0	1	2	14	1	2	-1	0	0.1039277064166626	0	-	28	29	0	2	-
130212_1018	2	subjects	14	38	19	1	22	0	2	1	17	1	2	-1	0	0.7129617448490866	0	-	0	29	29	3	-
130212_1018	2	subjects	14	39	19	2	21	0	1	2	17	1	1	-1	0	0.4382169164895159	0	-	26	29	0	3	-
130212_1018	2	subjects	14	40	16	2	22	0	1	2	12	1	1	-1	0	0.9328284677736594	0	-	29	29	0	3	-
130212_1018	2	subjects	14	41	15	1	21	0	1	1	0	0	2	14	0	0.03022150463900599	0	-	18	30	0	-5	-
130212_1018	2	subjects	14	42	20	2	22	0	1	2	10	0	1	-1	0	0.9265622724436979	0	-	29	29	0	3	-
130212_1018	2	subjects	14	43	8	1	28	0	2	1	7	0	2	-1	0	0.7144530367639163	0	-	0	24	28	-3	-
130212_1018	2	subjects	14	44	5	1	28	0	2	1	11	1	1	-1	0	0.7246642898417377	0	-	0	29	28	3	-
130212_1018	2	subjects	14	45	3	3	38	0	2	3	3	0	1	-1	0	0.325577778427665	0	-	0	29	28	3	-
130212_1018	2	subjects	14	46	9	1	20	0	1	1	18	1	3	-1	0	0.3532122459044737	0	-	29	30	0	1	-
130212_1018	2	subjects	14	47	2	3	32	0	2	3	9	1	2	-1	0	0.3896633816834834	0	-	0	29	28	3	-
130212_1018	2	subjects	14	48	26	2	21	0	1	2	11	1	1	-1	0	0.9912187219556509	0	-	26	26	0	2	-
130212_1018	2	subjects	14	49	11	2	25	0	1	2	0	0	1	14	0	0.3355231784915194	0	-	16	29	0	-1	-
130212_1018	2	subjects	14	50	1	2	27	0	1	2	19	1	3	-1	0	0.4272149118721554	0	-	26	29	0	3	-
130212_1018	2	subjects	14	51	22	3	22	0	2	3	14	1	1	-1	0	0.6780718279434702	0	-	0	29	28	3	-
130212_1018	2	subjects	14	52	13	2	20	0	1	2	10	1	1	-1	0	0.9867273494539444	0	-	29	29	0	3	-
130212_1018	2	subjects	14	53	23	1	24	0	2	1	13	1	2	-1	0	0.9360416200645462	0	-	0	29	30	3	-
130212_1018	2	subjects	14	54	15	3	39	0	2	3	0	0	-1	14	0	0.4586934039642538	0	-	0	27	0	0	-
130212_1018	2	subjects	14	55	30	3	42	0	2	3	4	1	1	-1	0	0.432719370086081	0	-	0	29	29	3	-
130212_1018	2	subjects	14	56	9	2	22	0	2	2	18	1	2	-1	0	0.7020960774748102	0	-	0	26	25	3	-
130212_1018	2	subjects	14	57	28	3	32	0	2	3	9	1	2	-1	0	0.2600404272135535	0	-	0	26	27	3	-
130212_1018	2	subjects	14	58	21	1	34	0	2	1	0	0	-1	14	0	0.7199036761745362	0	-	0	26	0	2	-
130212_1018	2	subjects	14	59	25	3	32	0	2	3	7	0	1	-1	0	0.4994601781943162	0	-	0	29	29	3	-
130212_1018	2	subjects	14	60	17	3	32	0	2	3	14	1	1	-1	0	0.6013882041915265	0	-	0	29	28	3	-
130212_1018	2	subjects	15	1	12	2	20	0	1	2	5	1	1	-1	0	0.1117154392934011	0	-	28	29	0	3	-
130212_1018	2	subjects	15	2	24	0	37	0	2	-1	0	0	-1	14	0	0.5315478469857703	0	-	0	0	0	0	-
130212_1018	2	subjects	15	3	10	3	45	0	2	3	0	1	-1	15	0	0.5850596346822845	0	-	0	27	0	1	-
130212_1018	2	subjects	15	4	16	1	27	0	2	1	9	1	1	-1	0	0.1858408214458455	0	-	0	24	29	2	-
130212_1018	2	subjects	15	5	27	0	21	0	1	-1	0	0	-1	14	0	0.2053397061328123	0	-	0	0	0	0	-
130212_1018	2	subjects	15	6	20	3	31	0	2	3	6	0	2	-1	0	0.04805787189307523	0	-	0	29	29	3	-
130212_1018	2	subjects	15	7	28	2	21	0	1	2	6	1	1	-1	0	0.9857220337659689	0	-	29	29	0	-4	-
130212_1018	2	subjects	15	8	7	2	31	0	2	2	9	0	1	-1	0	0.3066203078751547	0	-	0	22	25	3	-
130212_1018	2	subjects	15	9	26	3	31	0	2	3	7	1	2	-1	0	0.7480456785988275	0	-	0	29	28	3	-
130212_1018	2	subjects	15	10	3	2	21	0	1	2	0	0	1	15	0	0.9870081008351446	0	-	29	22	0	-6	-
130212_1018	2	subjects	15	11	22	1	25	0	1	1	10	1	3	-1	0	0.3204667565042464	0	-	29	29	0	3	-
130212_1018	2	subjects	15	12	8	1	26	0	1	1	3	0	3	-1	0	0.0515084248276001	0	-	27	29	0	1	-
130212_1018	2	subjects	15	13	18	1	26	0	2	1	10	1	1	-1	0	0.3956280399093535	0	-	0	22	27	3	-
130212_1018	2	subjects	15	14	4	3	29	0	2	3	4	0	1	-1	0	0.6076001690736042	0	-	0	23	29	3	-
130212_1018	2	subjects	15	15	24	0	23	0	1	-1	0	0	-1	14	0	0.04842456944679123	0	-	0	0	0	0	-
130212_1018	2	subjects	15	16	29	3	31	0	2	3	2	0	2	-1	0	0.8846438731461036	0	-	0	29	29	3	-
130212_1018	2	subjects	15	17	27	0	39	0	2	-1	0	0	-1	14	0	0.6225394069322103	0	-	0	0	0	0	-
130212_1018	2	subjects	15	18	11	0	35	0	2	-1	0	0	-1	14	0	0.3432700379487453	0	-	0	0	0	0	-
130212_1018	2	subjects	15	19	29	2	27	0	1	2	2	0	3	-1	0	0.4186877279629408	0	-	28	27	0	3	-
130212_1018	2	subjects	15	20	6	3	36	0	2	3	5	1	2	-1	0	0.9569022217564761	0	-	0	29	29	3	-
130212_1018	2	subjects	15	21	17	1	15	0	1	1	11	1	1	-1	0	0.8663646824966952	0	-	27	29	0	2	-
130212_1018	2	subjects	15	22	21	0	26	0	1	-1	0	0	-1	14	0	0.4037202104943433	0	-	0	0	0	0	-
130212_1018	2	subjects	15	23	23	2	25	0	1	2	10	1	1	-1	0	0.2095759665638096	0	-	26	29	0	3	-
130212_1018	2	subjects	15	24	2	2	21	0	1	2	6	1	1	-1	0	0.335479004464801	0	-	23	26	0	3	-
130212_1018	2	subjects	15	25	30	1	15	0	1	1	0	1	3	15	0	0.8590360325104725	0	-	28	29	0	0	-
130212_1018	2	subjects	15	26	14	3	25	0	2	3	10	1	2	-1	0	0.8627485376143589	0	-	0	29	29	3	-
130212_1018	2	subjects	15	27	1	1	15	0	2	1	16	1	2	-1	0	0.5720371886026288	0	-	0	26	28	3	-
130212_1018	2	subjects	15	28	18	2	24	0	1	2	10	1	2	-1	0	0.1478293566721628	0	-	29	29	0	3	-
130212_1018	2	subjects	15	29	13	3	33	0	2	3	6	1	1	-1	0	0.7672240216132366	0	-	0	29	26	3	-
130212_1018	2	subjects	15	30	7	1	20	0	1	1	9	0	2	-1	0	0.5439803695976643	0	-	29	27	0	3	-
130212_1018	2	subjects	15	31	25	2	23	0	1	2	2	0	1	-1	0	0.312200144544337	0	-	29	29	0	1	-
130212_1018	2	subjects	15	32	6	1	19	0	1	1	5	1	3	-1	0	0.08477656686900956	0	-	28	24	0	3	-
130212_1018	2	subjects	15	33	10	1	15	0	1	1	0	1	3	15	0	0.7341312536663056	0	-	28	29	0	3	-
130212_1018	2	subjects	15	34	12	1	35	0	2	1	5	1	1	-1	0	0.8397593674435091	0	-	0	28	29	3	-
130212_1018	2	subjects	15	35	5	1	22	0	1	1	7	1	3	-1	0	0.2978842329689694	0	-	28	27	0	2	-
130212_1018	2	subjects	15	36	4	2	27	0	1	2	4	0	1	-1	0	0.08414596229984703	0	-	29	29	0	3	-
130212_1018	2	subjects	15	37	14	1	25	0	1	1	10	1	3	-1	0	0.2411883735289743	0	-	29	29	0	3	-
130212_1018	2	subjects	15	38	19	3	25	0	2	3	13	1	2	-1	0	0.01981230965806744	0	-	0	29	24	3	-
130212_1018	2	subjects	15	39	19	1	22	0	1	1	13	1	3	-1	0	0.812188891140832	0	-	26	29	0	2	-
130212_1018	2	subjects	15	40	16	2	24	0	1	2	9	1	1	-1	0	0.3706541952540419	0	-	26	26	0	3	-
130212_1018	2	subjects	15	41	15	0	21	0	1	-1	0	0	-1	14	0	0.2010238353167771	0	-	0	0	0	0	-
130212_1018	2	subjects	15	42	20	1	23	0	1	1	6	0	2	-1	0	0.987001879134682	0	-	28	29	0	3	-
130212_1018	2	subjects	15	43	8	3	31	0	2	3	3	0	2	-1	0	0.8356886230575333	0	-	0	29	28	3	-
130212_1018	2	subjects	15	44	5	3	31	0	2	3	7	1	2	-1	0	0.8685020254312559	0	-	0	23	28	3	-
130212_1018	2	subjects	15	45	3	1	39	0	2	1	0	0	-1	15	0	0.2290288443812303	0	-	0	20	0	3	-
130212_1018	2	subjects	15	46	9	2	22	0	1	2	15	1	1	-1	0	0.9666751157337218	0	-	30	29	0	3	-
130212_1018	2	subjects	15	47	2	1	33	0	2	1	6	1	1	-1	0	0.1833678079691566	0	-	0	21	18	3	-
130212_1018	2	subjects	15	48	26	1	22	0	1	1	7	1	3	-1	0	0.5679975890405465	0	-	27	29	0	1	-
130212_1018	2	subjects	15	49	11	0	25	0	1	-1	0	0	-1	14	0	0.2877875153384114	0	-	0	0	0	0	-
130212_1018	2	subjects	15	50	1	2	29	0	1	2	16	1	3	-1	0	0.913541423116597	0	-	28	25	0	3	-
130212_1018	2	subjects	15	51	22	3	25	0	2	3	10	1	2	-1	0	0.3675144577247624	0	-	0	21	28	2	-
130212_1018	2	subjects	15	52	13	1	21	0	1	1	6	1	3	-1	0	0.1126071485283818	0	-	28	27	0	3	-
130212_1018	2	subjects	15	53	23	1	25	0	2	1	10	1	2	-1	0	0.8717386922201788	0	-	0	29	30	3	-
130212_1018	2	subjects	15	54	15	0	39	0	2	-1	0	0	-1	14	0	0.7884936727529828	0	-	0	0	0	0	-
130212_1018	2	subjects	15	55	30	3	45	0	2	3	0	1	-1	15	0	0.01898688684170455	0	-	0	29	0	1	-
130212_1018	2	subjects	15	56	9	1	23	0	2	1	15	1	1	-1	0	0.9086701366625122	0	-	0	27	29	3	-
130212_1018	2	subjects	15	57	28	1	33	0	2	1	6	1	2	-1	0	0.8291317768530603	0	-	0	26	27	3	-
130212_1018	2	subjects	15	58	21	0	34	0	2	-1	0	0	-1	14	0	0.7799005470145031	0	-	0	0	0	0	-
130212_1018	2	subjects	15	59	25	3	35	0	2	3	2	0	1	-1	0	0.05430905942540106	0	-	0	27	29	3	-
130212_1018	2	subjects	15	60	17	2	34	0	2	2	11	1	1	-1	0	0.3395278045626021	0	-	0	25	28	-9	-
130212_1018	2	subjects	16	1	12	1	21	0	1	1	1	1	3	-1	0	0.540582616599548	0	-	29	27	0	3	-
130212_1018	2	subjects	16	2	24	0	37	0	2	-1	0	0	-1	14	0	0.772361762715672	0	-	0	0	0	0	-
130212_1018	2	subjects	16	3	10	0	45	0	2	-1	0	1	-1	15	0	0.8629339564884705	0	-	0	0	0	0	-
130212_1018	2	subjects	16	4	16	3	30	0	2	3	5	1	1	-1	0	0.2372379183011306	0	-	0	27	29	3	-
130212_1018	2	subjects	16	5	27	0	21	0	1	-1	0	0	-1	14	0	0.2131579593816576	0	-	0	0	0	0	-
130212_1018	2	subjects	16	6	20	3	34	0	2	3	1	0	2	-1	0	0.588345316512671	0	-	0	27	29	3	-
130212_1018	2	subjects	16	7	28	2	23	0	1	2	3	1	3	-1	0	0.3511777940910206	0	-	28	30	0	3	-
130212_1018	2	subjects	16	8	7	3	34	0	2	3	5	0	1	-1	0	0.217773569383553	0	-	0	26	25	3	-
130212_1018	2	subjects	16	9	26	1	32	0	2	1	4	1	1	-1	0	0.2582330416227845	0	-	0	29	28	3	-
130212_1018	2	subjects	16	10	3	0	21	0	1	-1	0	0	-1	15	0	0.3593137983043277	0	-	0	0	0	0	-
130212_1018	2	subjects	16	11	22	2	27	0	1	2	7	1	1	-1	0	0.732423408298019	0	-	29	29	0	3	-
130212_1018	2	subjects	16	12	8	2	28	0	1	2	0	0	1	16	0	0.6529939014711389	0	-	29	29	0	-5	-
130212_1018	2	subjects	16	13	18	1	27	0	2	1	7	1	1	-1	0	0.8739823796199553	0	-	0	29	28	3	-
130212_1018	2	subjects	16	14	4	3	32	0	2	3	0	0	-1	16	0	0.6186905715701592	0	-	0	29	0	2	-
130212_1018	2	subjects	16	15	24	0	23	0	1	-1	0	0	-1	14	0	0.1362443646119183	0	-	0	0	0	0	-
130212_1018	2	subjects	16	16	29	0	31	0	2	0	0	0	-1	16	0	0.8447702926792066	0	-	0	28	0	0	-
130212_1018	2	subjects	16	17	27	0	39	0	2	-1	0	0	-1	14	0	0.4583868898723214	0	-	0	0	0	0	-
130212_1018	2	subjects	16	18	11	0	35	0	2	-1	0	0	-1	14	0	0.8154909800810232	0	-	0	0	0	0	-
130212_1018	2	subjects	16	19	29	2	29	0	1	2	0	0	3	16	0	0.06782072552843985	0	-	28	29	0	-8	-
130212_1018	2	subjects	16	20	6	3	39	0	2	3	1	1	2	-1	0	0.8906983206470955	0	-	0	29	29	3	-
130212_1018	2	subjects	16	21	17	1	16	0	1	1	8	1	1	-1	0	0.4438112836535141	0	-	27	29	0	0	-
130212_1018	2	subjects	16	22	21	0	26	0	1	-1	0	0	-1	14	0	0.09008733559869571	0	-	0	0	0	0	-
130212_1018	2	subjects	16	23	23	1	26	0	1	1	6	1	3	-1	0	0.5549881358421352	0	-	28	29	0	2	-
130212_1018	2	subjects	16	24	2	1	22	0	1	1	2	1	3	-1	0	0.4901955237100811	0	-	28	29	0	1	-
130212_1018	2	subjects	16	25	30	0	15	0	1	-1	0	1	-1	15	0	0.6451507362747335	0	-	0	0	0	0	-
130212_1018	2	subjects	16	26	14	3	28	0	2	3	6	1	2	-1	0	0.9747996898250653	0	-	0	26	29	3	-
130212_1018	2	subjects	16	27	1	1	16	0	2	1	13	1	2	-1	0	0.3197346284611777	0	-	0	26	27	-2	-
130212_1018	2	subjects	16	28	18	2	26	0	1	2	7	1	1	-1	0	0.2296358776416797	0	-	28	27	0	3	-
130212_1018	2	subjects	16	29	13	1	34	0	2	1	3	1	1	-1	0	0.3324363796657121	0	-	0	26	27	2	-
130212_1018	2	subjects	16	30	7	1	21	0	1	1	5	0	3	-1	0	0.1170401280359552	0	-	28	30	0	0	-
130212_1018	2	subjects	16	31	25	2	25	0	1	2	0	0	1	16	0	0.1203806293757542	0	-	28	29	0	-6	-
130212_1018	2	subjects	16	32	6	1	20	0	1	1	1	1	1	-1	0	0.3014720367740244	0	-	26	23	0	3	-
130212_1018	2	subjects	16	33	10	0	15	0	1	-1	0	1	-1	15	0	0.2451852877834743	0	-	0	0	0	0	-
130212_1018	2	subjects	16	34	12	3	38	0	2	3	1	1	1	-1	0	0.09343190029888968	0	-	0	26	29	3	-
130212_1018	2	subjects	16	35	5	2	24	0	1	2	4	1	1	-1	0	0.13837466255686	0	-	27	25	0	2	-
130212_1018	2	subjects	16	36	4	1	28	0	1	1	0	0	3	16	0	0.8550195493060255	0	-	27	29	0	3	-
130212_1018	2	subjects	16	37	14	1	26	0	1	1	6	1	2	-1	0	0.313565186370893	0	-	29	29	0	3	-
130212_1018	2	subjects	16	38	19	1	26	0	2	1	10	1	2	-1	0	0.3099483234388513	0	-	0	29	29	99999	-
130212_1018	2	subjects	16	39	19	2	24	0	1	2	10	1	1	-1	0	0.6542796947314775	0	-	29	29	0	3	-
130212_1018	2	subjects	16	40	16	1	25	0	1	1	5	1	3	-1	0	0.2992392020762149	0	-	28	29	0	3	-
130212_1018	2	subjects	16	41	15	0	21	0	1	-1	0	0	-1	14	0	0.5034597364736068	0	-	0	0	0	0	-
130212_1018	2	subjects	16	42	20	2	25	0	1	2	1	0	1	-1	0	0.5173842825542131	0	-	28	29	0	3	-
130212_1018	2	subjects	16	43	8	1	32	0	2	1	0	0	-1	16	0	0.1414587987314252	0	-	0	24	0	1	-
130212_1018	2	subjects	16	44	5	1	32	0	2	1	4	1	2	-1	0	0.4184496902946614	0	-	0	29	26	2	-
130212_1018	2	subjects	16	45	3	0	39	0	2	-1	0	0	-1	15	0	0.8185984035109163	0	-	0	0	0	0	-
130212_1018	2	subjects	16	46	9	1	23	0	1	1	12	1	3	-1	0	0.0978494072788625	0	-	29	29	0	2	-
130212_1018	2	subjects	16	47	2	3	36	0	2	3	2	1	2	-1	0	0.8405220610278296	0	-	0	26	26	-8	-
130212_1018	2	subjects	16	48	26	2	24	0	1	2	4	1	1	-1	0	0.6788157134683875	0	-	23	29	0	3	-
130212_1018	2	subjects	16	49	11	0	25	0	1	-1	0	0	-1	14	0	0.1287741191353528	0	-	0	0	0	0	-
130212_1018	2	subjects	16	50	1	2	31	0	1	2	13	1	3	-1	0	0.3949002224928235	0	-	26	29	0	3	-
130212_1018	2	subjects	16	51	22	1	26	0	2	1	7	1	2	-1	0	0.2146716845290138	0	-	0	29	28	2	-
130212_1018	2	subjects	16	52	13	2	23	0	1	2	3	1	1	-1	0	0.8402232648060766	0	-	29	29	0	3	-
130212_1018	2	subjects	16	53	23	3	28	0	2	3	6	1	2	-1	0	0.6870954379844924	0	-	0	29	30	3	-
130212_1018	2	subjects	16	54	15	0	39	0	2	-1	0	0	-1	14	0	0.01302620536322994	0	-	0	0	0	0	-
130212_1018	2	subjects	16	55	30	0	45	0	2	-1	0	1	-1	15	0	0.04435352517494631	0	-	0	0	0	0	-
130212_1018	2	subjects	16	56	9	2	25	0	2	2	12	1	2	-1	0	0.3310067017241412	0	-	0	24	29	3	-
130212_1018	2	subjects	16	57	28	1	34	0	2	1	3	1	1	-1	0	0.459957366557772	0	-	0	27	27	3	-
130212_1018	2	subjects	16	58	21	0	34	0	2	-1	0	0	-1	14	0	0.8640529764183113	0	-	0	0	0	0	-
130212_1018	2	subjects	16	59	25	0	35	0	2	0	0	0	-1	16	0	0.883944782374401	0	-	0	24	0	3	-
130212_1018	2	subjects	16	60	17	2	36	0	2	2	8	1	1	-1	0	0.6855990987669672	0	-	0	23	29	3	-
130212_1018	2	subjects	17	1	12	1	22	0	1	1	0	1	1	17	0	0.880085272658656	0	-	23	26	0	1	-
130212_1018	2	subjects	17	2	24	0	37	0	2	-1	0	0	-1	14	0	0.5252934654826733	0	-	0	0	0	0	-
130212_1018	2	subjects	17	3	10	0	45	0	2	-1	0	1	-1	15	0	0.4980302790636338	0	-	0	0	0	0	-
130212_1018	2	subjects	17	4	16	1	31	0	2	1	2	1	1	-1	0	0.2610399975725636	0	-	0	23	28	3	-
130212_1018	2	subjects	17	5	27	0	21	0	1	-1	0	0	-1	14	0	0.63241159572844	0	-	0	0	0	0	-
130212_1018	2	subjects	17	6	20	0	34	0	2	0	0	0	-1	17	0	0.6477909119090954	0	-	0	17	0	0	-
130212_1018	2	subjects	17	7	28	1	24	0	1	1	0	1	2	17	0	0.5778959340312965	0	-	29	28	0	-1	-
130212_1018	2	subjects	17	8	7	2	36	0	2	2	2	0	2	-1	0	0.1227305541386504	0	-	0	27	28	3	-
130212_1018	2	subjects	17	9	26	3	35	0	2	3	0	1	-1	17	0	0.8556962631902174	0	-	0	28	0	1	-
130212_1018	2	subjects	17	10	3	0	21	0	1	-1	0	0	-1	15	0	0.6102531857836308	0	-	0	0	0	0	-
130212_1018	2	subjects	17	11	22	2	29	0	1	2	4	1	1	-1	0	0.108458084104796	0	-	29	29	0	3	-
130212_1018	2	subjects	17	12	8	0	28	0	1	-1	0	0	-1	16	0	0.54228643492902	0	-	0	0	0	0	-
130212_1018	2	subjects	17	13	18	1	28	0	2	1	4	1	1	-1	0	0.6629535931455687	0	-	0	28	29	3	-
130212_1018	2	subjects	17	14	4	0	32	0	2	-1	0	0	-1	16	0	0.6072743672911424	0	-	0	0	0	0	-
130212_1018	2	subjects	17	15	24	0	23	0	1	-1	0	0	-1	14	0	0.7358972144945978	0	-	0	0	0	0	-
130212_1018	2	subjects	17	16	29	0	31	0	2	-1	0	0	-1	16	0	0.9738784315874234	0	-	0	0	0	0	-
130212_1018	2	subjects	17	17	27	0	39	0	2	-1	0	0	-1	14	0	0.3132692949442515	0	-	0	0	0	0	-
130212_1018	2	subjects	17	18	11	0	35	0	2	-1	0	0	-1	14	0	0.9257930828844165	0	-	0	0	0	0	-
130212_1018	2	subjects	17	19	29	0	29	0	1	-1	0	0	-1	16	0	0.4496976153225161	0	-	0	0	0	0	-
130212_1018	2	subjects	17	20	6	0	39	0	2	0	0	1	-1	17	0	0.8043440383879207	0	-	0	21	0	-2	-
130212_1018	2	subjects	17	21	17	1	17	0	1	1	6	1	1	-1	0	0.2576928871021108	0	-	27	28	0	3	-
130212_1018	2	subjects	17	22	21	0	26	0	1	-1	0	0	-1	14	0	0.7293733501477975	0	-	0	0	0	0	-
130212_1018	2	subjects	17	23	23	2	28	0	1	2	3	1	1	-1	0	0.6653947023048041	0	-	28	28	0	3	-
130212_1018	2	subjects	17	24	2	1	23	0	1	1	0	1	3	17	0	0.8201556684543172	0	-	28	28	0	0	-
130212_1018	2	subjects	17	25	30	0	15	0	1	-1	0	1	-1	15	0	0.3603189198115463	0	-	0	0	0	0	-
130212_1018	2	subjects	17	26	14	1	29	0	2	1	3	1	2	-1	0	0.9416894078914493	0	-	0	27	28	3	-
130212_1018	2	subjects	17	27	1	1	17	0	2	1	10	1	2	-1	0	0.5458233275198486	0	-	0	25	28	3	-
130212_1018	2	subjects	17	28	18	2	28	0	1	2	4	1	3	-1	0	0.9027679035918638	0	-	26	28	0	3	-
130212_1018	2	subjects	17	29	13	1	35	0	2	1	0	1	-1	17	0	0.4602910622303798	0	-	0	26	0	1	-
130212_1018	2	subjects	17	30	7	1	22	0	1	1	2	0	3	-1	0	0.1019147746739512	0	-	29	28	0	-1	-
130212_1018	2	subjects	17	31	25	0	25	0	1	-1	0	0	-1	16	0	0.2244840107040871	0	-	0	0	0	0	-
130212_1018	2	subjects	17	32	6	1	21	0	1	1	0	1	3	17	0	0.4788293519424411	0	-	22	23	0	3	-
130212_1018	2	subjects	17	33	10	0	15	0	1	-1	0	1	-1	15	0	0.4160010336972778	0	-	0	0	0	0	-
130212_1018	2	subjects	17	34	12	0	38	0	2	0	0	1	-1	17	0	0.08803943688424278	0	-	0	23	0	1	-
130212_1018	2	subjects	17	35	5	1	25	0	1	1	0	1	3	17	0	0.6849180966079785	0	-	23	18	0	1	-
130212_1018	2	subjects	17	36	4	0	28	0	1	-1	0	0	-1	16	0	0.9716072711030055	0	-	0	0	0	0	-
130212_1018	2	subjects	17	37	14	2	28	0	1	2	3	1	3	-1	0	0.2887616368423969	0	-	29	28	0	3	-
130212_1018	2	subjects	17	38	19	3	29	0	2	3	6	1	2	-1	0	0.4218564561669977	0	-	0	28	29	3	-
130212_1018	2	subjects	17	39	19	1	25	0	1	1	6	1	3	-1	0	0.896538696669293	0	-	28	28	0	3	-
130212_1018	2	subjects	17	40	16	2	27	0	1	2	2	1	1	-1	0	0.321879561674725	0	-	29	29	0	3	-
130212_1018	2	subjects	17	41	15	0	21	0	1	-1	0	0	-1	14	0	0.2168304101642363	0	-	0	0	0	0	-
130212_1018	2	subjects	17	42	20	1	26	0	1	1	0	0	2	17	0	0.08355806026773437	0	-	28	27	0	3	-
130212_1018	2	subjects	17	43	8	0	32	0	2	-1	0	0	-1	16	0	0.1258749208067893	0	-	0	0	0	0	-
130212_1018	2	subjects	17	44	5	3	35	0	2	3	0	1	-1	17	0	0.93143353980567	0	-	0	27	0	2	-
130212_1018	2	subjects	17	45	3	0	39	0	2	-1	0	0	-1	15	0	0.2687036303191928	0	-	0	0	0	0	-
130212_1018	2	subjects	17	46	9	2	25	0	1	2	9	1	1	-1	0	0.3528032644432053	0	-	29	27	0	3	-
130212_1018	2	subjects	17	47	2	1	37	0	2	1	0	1	-1	17	0	0.8350319880223982	0	-	0	12	0	3	-
130212_1018	2	subjects	17	48	26	1	25	0	1	1	0	1	3	17	0	0.8034054282137219	0	-	21	29	0	2	-
130212_1018	2	subjects	17	49	11	0	25	0	1	-1	0	0	-1	14	0	0.8816179450981403	0	-	0	0	0	0	-
130212_1018	2	subjects	17	50	1	2	33	0	1	2	10	1	1	-1	0	0.9580904063573528	0	-	28	24	0	3	-
130212_1018	2	subjects	17	51	22	1	27	0	2	1	4	1	2	-1	0	0.3826226924465144	0	-	0	27	28	3	-
130212_1018	2	subjects	17	52	13	2	25	0	1	2	0	1	1	17	0	0.6035035138966066	0	-	29	29	0	3	-
130212_1018	2	subjects	17	53	23	1	29	0	2	1	3	1	2	-1	0	0.3563197117095439	0	-	0	29	29	3	-
130212_1018	2	subjects	17	54	15	0	39	0	2	-1	0	0	-1	14	0	0.6842453408447305	0	-	0	0	0	0	-
130212_1018	2	subjects	17	55	30	0	45	0	2	-1	0	1	-1	15	0	0.5797939997072303	0	-	0	0	0	0	-
130212_1018	2	subjects	17	56	9	1	26	0	2	1	9	1	2	-1	0	0.8615780500050532	0	-	0	26	23	3	-
130212_1018	2	subjects	17	57	28	2	36	0	2	2	0	1	-1	17	0	0.2081118520387038	0	-	0	23	0	3	-
130212_1018	2	subjects	17	58	21	0	34	0	2	-1	0	0	-1	14	0	0.1003044182901757	0	-	0	0	0	0	-
130212_1018	2	subjects	17	59	25	0	35	0	2	-1	0	0	-1	16	0	0.3320788183864573	0	-	0	0	0	0	-
130212_1018	2	subjects	17	60	17	1	37	0	2	1	6	1	1	-1	0	0.6254596480286958	0	-	0	29	29	3	-
130212_1018	2	subjects	18	1	12	0	22	0	1	-1	0	1	-1	17	0	0.6969632640001193	0	-	0	0	0	0	-
130212_1018	2	subjects	18	2	24	0	37	0	2	-1	0	0	-1	14	0	0.6556410610934911	0	-	0	0	0	0	-
130212_1018	2	subjects	18	3	10	0	45	0	2	-1	0	1	-1	15	0	0.5786396449332311	0	-	0	0	0	0	-
130212_1018	2	subjects	18	4	16	1	32	0	2	1	0	1	-1	18	0	0.1399030821118052	0	-	0	20	0	-5	-
130212_1018	2	subjects	18	5	27	0	21	0	1	-1	0	0	-1	14	0	0.5323175329399843	0	-	0	0	0	0	-
130212_1018	2	subjects	18	6	20	0	34	0	2	-1	0	0	-1	17	0	0.7395919485667682	0	-	0	0	0	0	-
130212_1018	2	subjects	18	7	28	0	24	0	1	-1	0	1	-1	17	0	0.5644654969519309	0	-	0	0	0	0	-
130212_1018	2	subjects	18	8	7	0	36	0	2	0	0	0	-1	18	0	0.09160137786138867	0	-	0	25	0	2	-
130212_1018	2	subjects	18	9	26	0	35	0	2	-1	0	1	-1	17	0	0.8163582029828607	0	-	0	0	0	0	-
130212_1018	2	subjects	18	10	3	0	21	0	1	-1	0	0	-1	15	0	0.1114435773861797	0	-	0	0	0	0	-
130212_1018	2	subjects	18	11	22	2	31	0	1	2	1	1	1	-1	0	0.4016457830563401	0	-	29	29	0	3	-
130212_1018	2	subjects	18	12	8	0	28	0	1	-1	0	0	-1	16	0	0.7713499538467032	0	-	0	0	0	0	-
130212_1018	2	subjects	18	13	18	1	29	0	2	1	1	1	1	-1	0	0.7161669953335854	0	-	0	25	28	3	-
130212_1018	2	subjects	18	14	4	0	32	0	2	-1	0	0	-1	16	0	0.1965123928135784	0	-	0	0	0	0	-
130212_1018	2	subjects	18	15	24	0	23	0	1	-1	0	0	-1	14	0	0.9553996338301337	0	-	0	0	0	0	-
130212_1018	2	subjects	18	16	29	0	31	0	2	-1	0	0	-1	16	0	0.9810657077380762	0	-	0	0	0	0	-
130212_1018	2	subjects	18	17	27	0	39	0	2	-1	0	0	-1	14	0	0.5977530794207719	0	-	0	0	0	0	-
130212_1018	2	subjects	18	18	11	0	35	0	2	-1	0	0	-1	14	0	0.07867430154172439	0	-	0	0	0	0	-
130212_1018	2	subjects	18	19	29	0	29	0	1	-1	0	0	-1	16	0	0.4115190787294503	0	-	0	0	0	0	-
130212_1018	2	subjects	18	20	6	0	39	0	2	-1	0	1	-1	17	0	0.9498993330401832	0	-	0	0	0	0	-
130212_1018	2	subjects	18	21	17	1	18	0	1	1	4	1	1	-1	0	0.8331790016187257	0	-	27	28	0	2	-
130212_1018	2	subjects	18	22	21	0	26	0	1	-1	0	0	-1	14	0	0.4011562058707495	0	-	0	0	0	0	-
130212_1018	2	subjects	18	23	23	2	30	0	1	2	0	1	1	18	0	0.1412352338159621	0	-	29	29	0	3	-
130212_1018	2	subjects	18	24	2	0	23	0	1	-1	0	1	-1	17	0	0.5443577163593647	0	-	0	0	0	0	-
130212_1018	2	subjects	18	25	30	0	15	0	1	-1	0	1	-1	15	0	0.02013885184197633	0	-	0	0	0	0	-
130212_1018	2	subjects	18	26	14	1	30	0	2	1	0	1	-1	18	0	0.5931775740316033	0	-	0	27	0	0	-
130212_1018	2	subjects	18	27	1	1	18	0	2	1	7	1	2	-1	0	0.1886363728850318	0	-	0	28	28	3	-
130212_1018	2	subjects	18	28	18	2	30	0	1	2	1	1	1	-1	0	0.4616429570418051	0	-	29	28	0	3	-
130212_1018	2	subjects	18	29	13	0	35	0	2	-1	0	1	-1	17	0	0.8297930671040867	0	-	0	0	0	0	-
130212_1018	2	subjects	18	30	7	2	24	0	1	2	0	0	1	18	0	0.1548310770442854	0	-	26	28	0	1	-
130212_1018	2	subjects	18	31	25	0	25	0	1	-1	0	0	-1	16	0	0.04102270353633105	0	-	0	0	0	0	-
130212_1018	2	subjects	18	32	6	0	21	0	1	-1	0	1	-1	17	0	0.5354867491570705	0	-	0	0	0	0	-
130212_1018	2	subjects	18	33	10	0	15	0	1	-1	0	1	-1	15	0	0.4685783351159554	0	-	0	0	0	0	-
130212_1018	2	subjects	18	34	12	0	38	0	2	-1	0	1	-1	17	0	0.4486589336063056	0	-	0	0	0	0	-
130212_1018	2	subjects	18	35	5	0	25	0	1	-1	0	1	-1	17	0	0.46325133483077	0	-	0	0	0	0	-
130212_1018	2	subjects	18	36	4	0	28	0	1	-1	0	0	-1	16	0	0.8651845007507059	0	-	0	0	0	0	-
130212_1018	2	subjects	18	37	14	2	30	0	1	2	0	1	3	18	0	0.3511010531108366	0	-	29	29	0	1	-
130212_1018	2	subjects	18	38	19	1	30	0	2	1	3	1	2	-1	0	0.2789860117616998	0	-	0	28	29	3	-
130212_1018	2	subjects	18	39	19	2	27	0	1	2	3	1	3	-1	0	0.6642877518498748	0	-	29	26	0	3	-
130212_1018	2	subjects	18	40	16	1	28	0	1	1	0	1	3	18	0	0.917899678888684	0	-	28	28	0	3	-
130212_1018	2	subjects	18	41	15	0	21	0	1	-1	0	0	-1	14	0	0.6607761223152169	0	-	0	0	0	0	-
130212_1018	2	subjects	18	42	20	0	26	0	1	-1	0	0	-1	17	0	0.4064742472984242	0	-	0	0	0	0	-
130212_1018	2	subjects	18	43	8	0	32	0	2	-1	0	0	-1	16	0	0.6231356261405794	0	-	0	0	0	0	-
130212_1018	2	subjects	18	44	5	0	35	0	2	-1	0	1	-1	17	0	0.9438209491520286	0	-	0	0	0	0	-
130212_1018	2	subjects	18	45	3	0	39	0	2	-1	0	0	-1	15	0	0.04046854471809629	0	-	0	0	0	0	-
130212_1018	2	subjects	18	46	9	1	26	0	1	1	6	1	3	-1	0	0.3683739259691787	0	-	28	29	0	-1	-
130212_1018	2	subjects	18	47	2	0	37	0	2	-1	0	1	-1	17	0	0.3016013746622956	0	-	0	0	0	0	-
130212_1018	2	subjects	18	48	26	0	25	0	1	-1	0	1	-1	17	0	0.4360058249142048	0	-	0	0	0	0	-
130212_1018	2	subjects	18	49	11	0	25	0	1	-1	0	0	-1	14	0	0.05140815770784773	0	-	0	0	0	0	-
130212_1018	2	subjects	18	50	1	2	35	0	1	2	7	1	3	-1	0	0.8574346289306108	0	-	26	18	0	3	-
130212_1018	2	subjects	18	51	22	1	28	0	2	1	1	1	1	-1	0	0.2804963170925604	0	-	0	25	27	3	-
130212_1018	2	subjects	18	52	13	0	25	0	1	-1	0	1	-1	17	0	0.01430394920255241	0	-	0	0	0	0	-
130212_1018	2	subjects	18	53	23	1	30	0	2	1	0	1	-1	18	0	0.3960782938618578	0	-	0	28	0	3	-
130212_1018	2	subjects	18	54	15	0	39	0	2	-1	0	0	-1	14	0	0.2459118833047859	0	-	0	0	0	0	-
130212_1018	2	subjects	18	55	30	0	45	0	2	-1	0	1	-1	15	0	0.2487006211880132	0	-	0	0	0	0	-
130212_1018	2	subjects	18	56	9	2	28	0	2	2	6	1	2	-1	0	0.09967227610744177	0	-	0	22	29	1	-
130212_1018	2	subjects	18	57	28	0	36	0	2	-1	0	1	-1	17	0	0.2323520696872622	0	-	0	0	0	0	-
130212_1018	2	subjects	18	58	21	0	34	0	2	-1	0	0	-1	14	0	0.1919445377737025	0	-	0	0	0	0	-
130212_1018	2	subjects	18	59	25	0	35	0	2	-1	0	0	-1	16	0	0.6821234401697868	0	-	0	0	0	0	-
130212_1018	2	subjects	18	60	17	1	38	0	2	1	4	1	1	-1	0	0.2177099665709352	0	-	0	29	29	3	-
130212_1018	2	subjects	19	1	12	0	22	0	1	-1	0	1	-1	17	0	0.230449690590822	0	-	0	0	0	0	-
130212_1018	2	subjects	19	2	24	0	37	0	2	-1	0	0	-1	14	0	0.1018165317838157	0	-	0	0	0	0	-
130212_1018	2	subjects	19	3	10	0	45	0	2	-1	0	1	-1	15	0	0.01184636261865793	0	-	0	0	0	0	-
130212_1018	2	subjects	19	4	16	0	32	0	2	-1	0	1	-1	18	0	0.7014109653892978	0	-	0	0	0	0	-
130212_1018	2	subjects	19	5	27	0	21	0	1	-1	0	0	-1	14	0	0.8397371120935945	0	-	0	0	0	0	-
130212_1018	2	subjects	19	6	20	0	34	0	2	-1	0	0	-1	17	0	0.6106971211781246	0	-	0	0	0	0	-
130212_1018	2	subjects	19	7	28	0	24	0	1	-1	0	1	-1	17	0	0.01690659579676883	0	-	0	0	0	0	-
130212_1018	2	subjects	19	8	7	0	36	0	2	-1	0	0	-1	18	0	0.9206964191611374	0	-	0	0	0	0	-
130212_1018	2	subjects	19	9	26	0	35	0	2	-1	0	1	-1	17	0	0.6126743446163248	0	-	0	0	0	0	-
130212_1018	2	subjects	19	10	3	0	21	0	1	-1	0	0	-1	15	0	0.7626581824210743	0	-	0	0	0	0	-
130212_1018	2	subjects	19	11	22	1	32	0	1	1	0	1	3	19	0	0.7405747448748792	0	-	29	29	0	3	-
130212_1018	2	subjects	19	12	8	0	28	0	1	-1	0	0	-1	16	0	0.4736829080962031	0	-	0	0	0	0	-
130212_1018	2	subjects	19	13	18	0	29	0	2	0	0	1	-1	19	0	0.9113403069373873	0	-	0	28	0	1	-
130212_1018	2	subjects	19	14	4	0	32	0	2	-1	0	0	-1	16	0	0.9812803952867539	0	-	0	0	0	0	-
130212_1018	2	subjects	19	15	24	0	23	0	1	-1	0	0	-1	14	0	0.2394802059230768	0	-	0	0	0	0	-
130212_1018	2	subjects	19	16	29	0	31	0	2	-1	0	0	-1	16	0	0.2600247213896479	0	-	0	0	0	0	-
130212_1018	2	subjects	19	17	27	0	39	0	2	-1	0	0	-1	14	0	0.5263105498283685	0	-	0	0	0	0	-
130212_1018	2	subjects	19	18	11	0	35	0	2	-1	0	0	-1	14	0	0.1118829059935561	0	-	0	0	0	0	-
130212_1018	2	subjects	19	19	29	0	29	0	1	-1	0	0	-1	16	0	0.2354923958124092	0	-	0	0	0	0	-
130212_1018	2	subjects	19	20	6	0	39	0	2	-1	0	1	-1	17	0	0.3111699280846724	0	-	0	0	0	0	-
130212_1018	2	subjects	19	21	17	1	19	0	1	1	2	1	1	-1	0	0.3083969169801087	0	-	28	28	0	2	-
130212_1018	2	subjects	19	22	21	0	26	0	1	-1	0	0	-1	14	0	0.4691314834491962	0	-	0	0	0	0	-
130212_1018	2	subjects	19	23	23	0	30	0	1	-1	0	1	-1	18	0	0.05742140210113553	0	-	0	0	0	0	-
130212_1018	2	subjects	19	24	2	0	23	0	1	-1	0	1	-1	17	0	0.9147885255118778	0	-	0	0	0	0	-
130212_1018	2	subjects	19	25	30	0	15	0	1	-1	0	1	-1	15	0	0.08150511378492467	0	-	0	0	0	0	-
130212_1018	2	subjects	19	26	14	0	30	0	2	-1	0	1	-1	18	0	0.798692398145186	0	-	0	0	0	0	-
130212_1018	2	subjects	19	27	1	1	19	0	2	1	4	1	2	-1	0	0.03220512952292577	0	-	0	28	22	3	-
130212_1018	2	subjects	19	28	18	1	31	0	1	1	0	1	3	19	0	0.8654365096545948	0	-	27	28	0	1	-
130212_1018	2	subjects	19	29	13	0	35	0	2	-1	0	1	-1	17	0	0.8507482781311256	0	-	0	0	0	0	-
130212_1018	2	subjects	19	30	7	0	24	0	1	-1	0	0	-1	18	0	0.04385315209806578	0	-	0	0	0	0	-
130212_1018	2	subjects	19	31	25	0	25	0	1	-1	0	0	-1	16	0	0.5859489411050216	0	-	0	0	0	0	-
130212_1018	2	subjects	19	32	6	0	21	0	1	-1	0	1	-1	17	0	0.8878849362432421	0	-	0	0	0	0	-
130212_1018	2	subjects	19	33	10	0	15	0	1	-1	0	1	-1	15	0	0.2716118918133955	0	-	0	0	0	0	-
130212_1018	2	subjects	19	34	12	0	38	0	2	-1	0	1	-1	17	0	0.8329813190889458	0	-	0	0	0	0	-
130212_1018	2	subjects	19	35	5	0	25	0	1	-1	0	1	-1	17	0	0.255950654976047	0	-	0	0	0	0	-
130212_1018	2	subjects	19	36	4	0	28	0	1	-1	0	0	-1	16	0	0.9240452930908861	0	-	0	0	0	0	-
130212_1018	2	subjects	19	37	14	0	30	0	1	-1	0	1	-1	18	0	0.3914177647751839	0	-	0	0	0	0	-
130212_1018	2	subjects	19	38	19	2	32	0	2	2	0	1	-1	19	0	0.6140952979280125	0	-	0	26	0	3	-
130212_1018	2	subjects	19	39	19	1	28	0	1	1	0	1	3	19	0	0.3796035844737681	0	-	28	26	0	2	-
130212_1018	2	subjects	19	40	16	0	28	0	1	-1	0	1	-1	18	0	0.1346194889091977	0	-	0	0	0	0	-
130212_1018	2	subjects	19	41	15	0	21	0	1	-1	0	0	-1	14	0	0.9865156407405229	0	-	0	0	0	0	-
130212_1018	2	subjects	19	42	20	0	26	0	1	-1	0	0	-1	17	0	0.8564473832288978	0	-	0	0	0	0	-
130212_1018	2	subjects	19	43	8	0	32	0	2	-1	0	0	-1	16	0	0.03992731219154192	0	-	0	0	0	0	-
130212_1018	2	subjects	19	44	5	0	35	0	2	-1	0	1	-1	17	0	0.05833600324501097	0	-	0	0	0	0	-
130212_1018	2	subjects	19	45	3	0	39	0	2	-1	0	0	-1	15	0	0.1159837586413993	0	-	0	0	0	0	-
130212_1018	2	subjects	19	46	9	2	28	0	1	2	3	1	1	-1	0	0.5219984122188754	0	-	29	29	0	3	-
130212_1018	2	subjects	19	47	2	0	37	0	2	-1	0	1	-1	17	0	0.9170299279117165	0	-	0	0	0	0	-
130212_1018	2	subjects	19	48	26	0	25	0	1	-1	0	1	-1	17	0	0.289232737519421	0	-	0	0	0	0	-
130212_1018	2	subjects	19	49	11	0	25	0	1	-1	0	0	-1	14	0	0.6928423306405741	0	-	0	0	0	0	-
130212_1018	2	subjects	19	50	1	2	37	0	1	2	4	1	3	-1	0	0.1447168412360907	0	-	24	28	0	2	-
130212_1018	2	subjects	19	51	22	0	28	0	2	0	0	1	-1	19	0	0.5057323921964189	0	-	0	27	0	-1	-
130212_1018	2	subjects	19	52	13	0	25	0	1	-1	0	1	-1	17	0	0.4262810048769605	0	-	0	0	0	0	-
130212_1018	2	subjects	19	53	23	0	30	0	2	-1	0	1	-1	18	0	0.2269836846864706	0	-	0	0	0	0	-
130212_1018	2	subjects	19	54	15	0	39	0	2	-1	0	0	-1	14	0	0.2273141626395817	0	-	0	0	0	0	-
130212_1018	2	subjects	19	55	30	0	45	0	2	-1	0	1	-1	15	0	0.9765713452252426	0	-	0	0	0	0	-
130212_1018	2	subjects	19	56	9	1	29	0	2	1	3	1	1	-1	0	0.8443156452124545	0	-	0	28	25	3	-
130212_1018	2	subjects	19	57	28	0	36	0	2	-1	0	1	-1	17	0	0.4130490857237247	0	-	0	0	0	0	-
130212_1018	2	subjects	19	58	21	0	34	0	2	-1	0	0	-1	14	0	0.5326338175370515	0	-	0	0	0	0	-
130212_1018	2	subjects	19	59	25	0	35	0	2	-1	0	0	-1	16	0	0.2605737639873166	0	-	0	0	0	0	-
130212_1018	2	subjects	19	60	17	1	39	0	2	1	2	1	1	-1	0	0.2531260327683417	0	-	0	26	29	3	-
130212_1018	2	subjects	20	1	12	0	22	0	1	-1	0	1	-1	17	0	0.4371124461466039	0	-	0	0	0	0	-
130212_1018	2	subjects	20	2	24	0	37	0	2	-1	0	0	-1	14	0	0.06413127345225367	0	-	0	0	0	0	-
130212_1018	2	subjects	20	3	10	0	45	0	2	-1	0	1	-1	15	0	0.5583725765153638	0	-	0	0	0	0	-
130212_1018	2	subjects	20	4	16	0	32	0	2	-1	0	1	-1	18	0	0.8543129120274973	0	-	0	0	0	0	-
130212_1018	2	subjects	20	5	27	0	21	0	1	-1	0	0	-1	14	0	0.6194480949172043	0	-	0	0	0	0	-
130212_1018	2	subjects	20	6	20	0	34	0	2	-1	0	0	-1	17	0	0.5497500968863024	0	-	0	0	0	0	-
130212_1018	2	subjects	20	7	28	0	24	0	1	-1	0	1	-1	17	0	0.6649640312720854	0	-	0	0	0	0	-
130212_1018	2	subjects	20	8	7	0	36	0	2	-1	0	0	-1	18	0	0.16794975994525	0	-	0	0	0	0	-
130212_1018	2	subjects	20	9	26	0	35	0	2	-1	0	1	-1	17	0	0.6526656260959178	0	-	0	0	0	0	-
130212_1018	2	subjects	20	10	3	0	21	0	1	-1	0	0	-1	15	0	0.7837860178126889	0	-	0	0	0	0	-
130212_1018	2	subjects	20	11	22	0	32	0	1	-1	0	1	-1	19	0	0.5678934937193494	0	-	0	0	0	0	-
130212_1018	2	subjects	20	12	8	0	28	0	1	-1	0	0	-1	16	0	0.4532065388994322	0	-	0	0	0	0	-
130212_1018	2	subjects	20	13	18	0	29	0	2	-1	0	1	-1	19	0	0.1559041171129346	0	-	0	0	0	0	-
130212_1018	2	subjects	20	14	4	0	32	0	2	-1	0	0	-1	16	0	0.2794293511097456	0	-	0	0	0	0	-
130212_1018	2	subjects	20	15	24	0	23	0	1	-1	0	0	-1	14	0	0.5488823859714356	0	-	0	0	0	0	-
130212_1018	2	subjects	20	16	29	0	31	0	2	-1	0	0	-1	16	0	0.8860236540837324	0	-	0	0	0	0	-
130212_1018	2	subjects	20	17	27	0	39	0	2	-1	0	0	-1	14	0	0.04229928275677342	0	-	0	0	0	0	-
130212_1018	2	subjects	20	18	11	0	35	0	2	-1	0	0	-1	14	0	0.339031485998552	0	-	0	0	0	0	-
130212_1018	2	subjects	20	19	29	0	29	0	1	-1	0	0	-1	16	0	0.4606758279077131	0	-	0	0	0	0	-
130212_1018	2	subjects	20	20	6	0	39	0	2	-1	0	1	-1	17	0	0.4087997849140315	0	-	0	0	0	0	-
130212_1018	2	subjects	20	21	17	1	20	0	1	1	0	1	1	20	0	0.06626102191687609	0	-	28	29	0	-1	-
130212_1018	2	subjects	20	22	21	0	26	0	1	-1	0	0	-1	14	0	0.6489953569364713	0	-	0	0	0	0	-
130212_1018	2	subjects	20	23	23	0	30	0	1	-1	0	1	-1	18	0	0.9786950531316433	0	-	0	0	0	0	-
130212_1018	2	subjects	20	24	2	0	23	0	1	-1	0	1	-1	17	0	0.9087653625331658	0	-	0	0	0	0	-
130212_1018	2	subjects	20	25	30	0	15	0	1	-1	0	1	-1	15	0	0.5048489670757432	0	-	0	0	0	0	-
130212_1018	2	subjects	20	26	14	0	30	0	2	-1	0	1	-1	18	0	0.3691041014944688	0	-	0	0	0	0	-
130212_1018	2	subjects	20	27	1	1	20	0	2	1	1	1	2	-1	0	0.9038084367773535	0	-	0	19	24	3	-
130212_1018	2	subjects	20	28	18	0	31	0	1	-1	0	1	-1	19	0	0.5428394254030844	0	-	0	0	0	0	-
130212_1018	2	subjects	20	29	13	0	35	0	2	-1	0	1	-1	17	0	0.8331375521762006	0	-	0	0	0	0	-
130212_1018	2	subjects	20	30	7	0	24	0	1	-1	0	0	-1	18	0	0.4292409785228041	0	-	0	0	0	0	-
130212_1018	2	subjects	20	31	25	0	25	0	1	-1	0	0	-1	16	0	0.3631320127114337	0	-	0	0	0	0	-
130212_1018	2	subjects	20	32	6	0	21	0	1	-1	0	1	-1	17	0	0.6009634088729338	0	-	0	0	0	0	-
130212_1018	2	subjects	20	33	10	0	15	0	1	-1	0	1	-1	15	0	0.30962610957661	0	-	0	0	0	0	-
130212_1018	2	subjects	20	34	12	0	38	0	2	-1	0	1	-1	17	0	0.9965896420164917	0	-	0	0	0	0	-
130212_1018	2	subjects	20	35	5	0	25	0	1	-1	0	1	-1	17	0	0.9348448207298502	0	-	0	0	0	0	-
130212_1018	2	subjects	20	36	4	0	28	0	1	-1	0	0	-1	16	0	0.9369020065930216	0	-	0	0	0	0	-
130212_1018	2	subjects	20	37	14	0	30	0	1	-1	0	1	-1	18	0	0.3946581149448911	0	-	0	0	0	0	-
130212_1018	2	subjects	20	38	19	0	32	0	2	-1	0	1	-1	19	0	0.6498783680842623	0	-	0	0	0	0	-
130212_1018	2	subjects	20	39	19	0	28	0	1	-1	0	1	-1	19	0	0.7105333994657422	0	-	0	0	0	0	-
130212_1018	2	subjects	20	40	16	0	28	0	1	-1	0	1	-1	18	0	0.6821133711757667	0	-	0	0	0	0	-
130212_1018	2	subjects	20	41	15	0	21	0	1	-1	0	0	-1	14	0	0.399554185289682	0	-	0	0	0	0	-
130212_1018	2	subjects	20	42	20	0	26	0	1	-1	0	0	-1	17	0	0.2889287421893928	0	-	0	0	0	0	-
130212_1018	2	subjects	20	43	8	0	32	0	2	-1	0	0	-1	16	0	0.2323003081755248	0	-	0	0	0	0	-
130212_1018	2	subjects	20	44	5	0	35	0	2	-1	0	1	-1	17	0	0.23459920065226	0	-	0	0	0	0	-
130212_1018	2	subjects	20	45	3	0	39	0	2	-1	0	0	-1	15	0	0.3822344501420085	0	-	0	0	0	0	-
130212_1018	2	subjects	20	46	9	1	29	0	1	1	0	1	3	20	0	0.2333594664155317	0	-	28	28	0	2	-
130212_1018	2	subjects	20	47	2	0	37	0	2	-1	0	1	-1	17	0	0.2144035367362218	0	-	0	0	0	0	-
130212_1018	2	subjects	20	48	26	0	25	0	1	-1	0	1	-1	17	0	0.7316153998168257	0	-	0	0	0	0	-
130212_1018	2	subjects	20	49	11	0	25	0	1	-1	0	0	-1	14	0	0.04552016549069442	0	-	0	0	0	0	-
130212_1018	2	subjects	20	50	1	2	39	0	1	2	1	1	3	-1	0	0.5022227496384749	0	-	26	26	0	3	-
130212_1018	2	subjects	20	51	22	0	28	0	2	-1	0	1	-1	19	0	0.5120248089134809	0	-	0	0	0	0	-
130212_1018	2	subjects	20	52	13	0	25	0	1	-1	0	1	-1	17	0	0.7300375661486934	0	-	0	0	0	0	-
130212_1018	2	subjects	20	53	23	0	30	0	2	-1	0	1	-1	18	0	0.761111649573367	0	-	0	0	0	0	-
130212_1018	2	subjects	20	54	15	0	39	0	2	-1	0	0	-1	14	0	0.9974442506197114	0	-	0	0	0	0	-
130212_1018	2	subjects	20	55	30	0	45	0	2	-1	0	1	-1	15	0	0.2712795060459894	0	-	0	0	0	0	-
130212_1018	2	subjects	20	56	9	2	31	0	2	2	0	1	-1	20	0	0.03473749851562898	0	-	0	27	0	2	-
130212_1018	2	subjects	20	57	28	0	36	0	2	-1	0	1	-1	17	0	0.003494379577922812	0	-	0	0	0	0	-
130212_1018	2	subjects	20	58	21	0	34	0	2	-1	0	0	-1	14	0	0.9960719509963282	0	-	0	0	0	0	-
130212_1018	2	subjects	20	59	25	0	35	0	2	-1	0	0	-1	16	0	0.8799111195280734	0	-	0	0	0	0	-
130212_1018	2	subjects	20	60	17	1	40	0	2	1	0	1	-1	20	0	0.3920129273980916	0	-	0	25	0	0	-
130212_1018	2	subjects	21	1	12	0	22	0	1	-1	0	1	-1	17	0	0.4802419256792599	0	-	0	0	-	0	-
130212_1018	2	subjects	21	2	24	0	37	0	2	-1	0	0	-1	14	0	0.6010510761295683	0	-	0	0	-	0	-
130212_1018	2	subjects	21	3	10	0	45	0	2	-1	0	1	-1	15	0	0.9115982804967082	0	-	0	0	-	0	-
130212_1018	2	subjects	21	4	16	0	32	0	2	-1	0	1	-1	18	0	0.01893787878516031	0	-	0	0	-	0	-
130212_1018	2	subjects	21	5	27	0	21	0	1	-1	0	0	-1	14	0	0.3357400402127486	0	-	0	0	-	0	-
130212_1018	2	subjects	21	6	20	0	34	0	2	-1	0	0	-1	17	0	0.8577531738475679	0	-	0	0	-	0	-
130212_1018	2	subjects	21	7	28	0	24	0	1	-1	0	1	-1	17	0	0.05047358993928581	0	-	0	0	-	0	-
130212_1018	2	subjects	21	8	7	0	36	0	2	-1	0	0	-1	18	0	0.5865612982709711	0	-	0	0	-	0	-
130212_1018	2	subjects	21	9	26	0	35	0	2	-1	0	1	-1	17	0	0.8284291545061531	0	-	0	0	-	0	-
130212_1018	2	subjects	21	10	3	0	21	0	1	-1	0	0	-1	15	0	0.2779948507798812	0	-	0	0	-	0	-
130212_1018	2	subjects	21	11	22	0	32	0	1	-1	0	1	-1	19	0	0.6661859083297597	0	-	0	0	-	0	-
130212_1018	2	subjects	21	12	8	0	28	0	1	-1	0	0	-1	16	0	0.6054163955177256	0	-	0	0	-	0	-
130212_1018	2	subjects	21	13	18	0	29	0	2	-1	0	1	-1	19	0	0.1659647627575159	0	-	0	0	-	0	-
130212_1018	2	subjects	21	14	4	0	32	0	2	-1	0	0	-1	16	0	0.3071921636849606	0	-	0	0	-	0	-
130212_1018	2	subjects	21	15	24	0	23	0	1	-1	0	0	-1	14	0	0.07255204584102708	0	-	0	0	-	0	-
130212_1018	2	subjects	21	16	29	0	31	0	2	-1	0	0	-1	16	0	0.1597376410661906	0	-	0	0	-	0	-
130212_1018	2	subjects	21	17	27	0	39	0	2	-1	0	0	-1	14	0	0.9001264296938323	0	-	0	0	-	0	-
130212_1018	2	subjects	21	18	11	0	35	0	2	-1	0	0	-1	14	0	0.4583661712046555	0	-	0	0	-	0	-
130212_1018	2	subjects	21	19	29	0	29	0	1	-1	0	0	-1	16	0	0.2575928560726311	0	-	0	0	-	0	-
130212_1018	2	subjects	21	20	6	0	39	0	2	-1	0	1	-1	17	0	0.1031062412555824	0	-	0	0	-	0	-
130212_1018	2	subjects	21	21	17	0	20	0	1	-1	0	1	-1	20	0	0.1021851776643587	0	-	0	0	-	0	-
130212_1018	2	subjects	21	22	21	0	26	0	1	-1	0	0	-1	14	0	0.4814565454057681	0	-	0	0	-	0	-
130212_1018	2	subjects	21	23	23	0	30	0	1	-1	0	1	-1	18	0	0.3442116954104098	0	-	0	0	-	0	-
130212_1018	2	subjects	21	24	2	0	23	0	1	-1	0	1	-1	17	0	0.6947647764788777	0	-	0	0	-	0	-
130212_1018	2	subjects	21	25	30	0	15	0	1	-1	0	1	-1	15	0	0.393205534384216	0	-	0	0	-	0	-
130212_1018	2	subjects	21	26	14	0	30	0	2	-1	0	1	-1	18	0	0.7602394366451722	0	-	0	0	-	0	-
130212_1018	2	subjects	21	27	1	0	20	0	2	0	0	1	-1	21	0	0.003919790035076341	0	-	0	16	-	0	-
130212_1018	2	subjects	21	28	18	0	31	0	1	-1	0	1	-1	19	0	0.6851552276337311	0	-	0	0	-	0	-
130212_1018	2	subjects	21	29	13	0	35	0	2	-1	0	1	-1	17	0	0.9065967825737767	0	-	0	0	-	0	-
130212_1018	2	subjects	21	30	7	0	24	0	1	-1	0	0	-1	18	0	0.3697676655695623	0	-	0	0	-	0	-
130212_1018	2	subjects	21	31	25	0	25	0	1	-1	0	0	-1	16	0	0.5489974415623571	0	-	0	0	-	0	-
130212_1018	2	subjects	21	32	6	0	21	0	1	-1	0	1	-1	17	0	0.5612707797257559	0	-	0	0	-	0	-
130212_1018	2	subjects	21	33	10	0	15	0	1	-1	0	1	-1	15	0	0.2014359879314136	0	-	0	0	-	0	-
130212_1018	2	subjects	21	34	12	0	38	0	2	-1	0	1	-1	17	0	0.5364884340839873	0	-	0	0	-	0	-
130212_1018	2	subjects	21	35	5	0	25	0	1	-1	0	1	-1	17	0	0.5346491632678775	0	-	0	0	-	0	-
130212_1018	2	subjects	21	36	4	0	28	0	1	-1	0	0	-1	16	0	0.521735348981682	0	-	0	0	-	0	-
130212_1018	2	subjects	21	37	14	0	30	0	1	-1	0	1	-1	18	0	0.7413742610911719	0	-	0	0	-	0	-
130212_1018	2	subjects	21	38	19	0	32	0	2	-1	0	1	-1	19	0	0.2772061593258782	0	-	0	0	-	0	-
130212_1018	2	subjects	21	39	19	0	28	0	1	-1	0	1	-1	19	0	0.4671554385997148	0	-	0	0	-	0	-
130212_1018	2	subjects	21	40	16	0	28	0	1	-1	0	1	-1	18	0	0.341730657192753	0	-	0	0	-	0	-
130212_1018	2	subjects	21	41	15	0	21	0	1	-1	0	0	-1	14	0	0.4039108401182624	0	-	0	0	-	0	-
130212_1018	2	subjects	21	42	20	0	26	0	1	-1	0	0	-1	17	0	0.005689770451602419	0	-	0	0	-	0	-
130212_1018	2	subjects	21	43	8	0	32	0	2	-1	0	0	-1	16	0	0.3250692357891561	0	-	0	0	-	0	-
130212_1018	2	subjects	21	44	5	0	35	0	2	-1	0	1	-1	17	0	0.0920405546631853	0	-	0	0	-	0	-
130212_1018	2	subjects	21	45	3	0	39	0	2	-1	0	0	-1	15	0	0.3592462620508141	0	-	0	0	-	0	-
130212_1018	2	subjects	21	46	9	0	29	0	1	-1	0	1	-1	20	0	0.1833284605216833	0	-	0	0	-	0	-
130212_1018	2	subjects	21	47	2	0	37	0	2	-1	0	1	-1	17	0	0.85192628803287	0	-	0	0	-	0	-
130212_1018	2	subjects	21	48	26	0	25	0	1	-1	0	1	-1	17	0	0.529489867635765	0	-	0	0	-	0	-
130212_1018	2	subjects	21	49	11	0	25	0	1	-1	0	0	-1	14	0	0.6157024934029683	0	-	0	0	-	0	-
130212_1018	2	subjects	21	50	1	1	40	0	1	1	0	1	3	21	0	0.1721247174647286	0	-	4	28	-	2	-
130212_1018	2	subjects	21	51	22	0	28	0	2	-1	0	1	-1	19	0	0.2837618860806161	0	-	0	0	-	0	-
130212_1018	2	subjects	21	52	13	0	25	0	1	-1	0	1	-1	17	0	0.4249038642388321	0	-	0	0	-	0	-
130212_1018	2	subjects	21	53	23	0	30	0	2	-1	0	1	-1	18	0	0.2594570574627524	0	-	0	0	-	0	-
130212_1018	2	subjects	21	54	15	0	39	0	2	-1	0	0	-1	14	0	0.1339243534644714	0	-	0	0	-	0	-
130212_1018	2	subjects	21	55	30	0	45	0	2	-1	0	1	-1	15	0	0.6979850501278345	0	-	0	0	-	0	-
130212_1018	2	subjects	21	56	9	0	31	0	2	-1	0	1	-1	20	0	3.385357560303694e-007	0	-	0	0	-	0	-
130212_1018	2	subjects	21	57	28	0	36	0	2	-1	0	1	-1	17	0	0.5965813755041833	0	-	0	0	-	0	-
130212_1018	2	subjects	21	58	21	0	34	0	2	-1	0	0	-1	14	0	0.1633293997325606	0	-	0	0	-	0	-
130212_1018	2	subjects	21	59	25	0	35	0	2	-1	0	0	-1	16	0	0.07722130514551946	0	-	0	0	-	0	-
130212_1018	2	subjects	21	60	17	0	40	0	2	-1	0	1	-1	20	0	0.5943066759939802	0	-	0	0	-	0	-
130212_1018	2	subjects	22	1	12	0	22	0	1	-1	0	1	-1	17	0	0.8033263938516967	0	-	-	-	-	-	-
130212_1018	2	subjects	22	2	24	0	37	0	2	-1	0	0	-1	14	0	0.9277579835279649	0	-	-	-	-	-	-
130212_1018	2	subjects	22	3	10	0	45	0	2	-1	0	1	-1	15	0	0.3217815986470234	0	-	-	-	-	-	-
130212_1018	2	subjects	22	4	16	0	32	0	2	-1	0	1	-1	18	0	0.7431780988085913	0	-	-	-	-	-	-
130212_1018	2	subjects	22	5	27	0	21	0	1	-1	0	0	-1	14	0	0.1118066236897403	0	-	-	-	-	-	-
130212_1018	2	subjects	22	6	20	0	34	0	2	-1	0	0	-1	17	0	0.8401586347446585	0	-	-	-	-	-	-
130212_1018	2	subjects	22	7	28	0	24	0	1	-1	0	1	-1	17	0	0.3719344979021393	0	-	-	-	-	-	-
130212_1018	2	subjects	22	8	7	0	36	0	2	-1	0	0	-1	18	0	0.5123034308256131	0	-	-	-	-	-	-
130212_1018	2	subjects	22	9	26	0	35	0	2	-1	0	1	-1	17	0	0.4273316671267765	0	-	-	-	-	-	-
130212_1018	2	subjects	22	10	3	0	21	0	1	-1	0	0	-1	15	0	0.3990855912673686	0	-	-	-	-	-	-
130212_1018	2	subjects	22	11	22	0	32	0	1	-1	0	1	-1	19	0	0.9256022241551439	0	-	-	-	-	-	-
130212_1018	2	subjects	22	12	8	0	28	0	1	-1	0	0	-1	16	0	0.9104232866831232	0	-	-	-	-	-	-
130212_1018	2	subjects	22	13	18	0	29	0	2	-1	0	1	-1	19	0	0.1984400596462377	0	-	-	-	-	-	-
130212_1018	2	subjects	22	14	4	0	32	0	2	-1	0	0	-1	16	0	0.8484870432170514	0	-	-	-	-	-	-
130212_1018	2	subjects	22	15	24	0	23	0	1	-1	0	0	-1	14	0	0.186019356914805	0	-	-	-	-	-	-
130212_1018	2	subjects	22	16	29	0	31	0	2	-1	0	0	-1	16	0	0.5067014654663864	0	-	-	-	-	-	-
130212_1018	2	subjects	22	17	27	0	39	0	2	-1	0	0	-1	14	0	0.6896920333102774	0	-	-	-	-	-	-
130212_1018	2	subjects	22	18	11	0	35	0	2	-1	0	0	-1	14	0	0.8032437659815158	0	-	-	-	-	-	-
130212_1018	2	subjects	22	19	29	0	29	0	1	-1	0	0	-1	16	0	0.9282388542444626	0	-	-	-	-	-	-
130212_1018	2	subjects	22	20	6	0	39	0	2	-1	0	1	-1	17	0	0.1820824743165087	0	-	-	-	-	-	-
130212_1018	2	subjects	22	21	17	0	20	0	1	-1	0	1	-1	20	0	0.2417035159849112	0	-	-	-	-	-	-
130212_1018	2	subjects	22	22	21	0	26	0	1	-1	0	0	-1	14	0	0.4260448913211212	0	-	-	-	-	-	-
130212_1018	2	subjects	22	23	23	0	30	0	1	-1	0	1	-1	18	0	0.6540038458323124	0	-	-	-	-	-	-
130212_1018	2	subjects	22	24	2	0	23	0	1	-1	0	1	-1	17	0	0.02536997712467331	0	-	-	-	-	-	-
130212_1018	2	subjects	22	25	30	0	15	0	1	-1	0	1	-1	15	0	0.1179748513353871	0	-	-	-	-	-	-
130212_1018	2	subjects	22	26	14	0	30	0	2	-1	0	1	-1	18	0	0.5972698315034014	0	-	-	-	-	-	-
130212_1018	2	subjects	22	27	1	0	20	0	2	-1	0	1	-1	21	0	0.6262823965522845	0	-	-	-	-	-	-
130212_1018	2	subjects	22	28	18	0	31	0	1	-1	0	1	-1	19	0	0.994289895051294	0	-	-	-	-	-	-
130212_1018	2	subjects	22	29	13	0	35	0	2	-1	0	1	-1	17	0	0.7828558556655682	0	-	-	-	-	-	-
130212_1018	2	subjects	22	30	7	0	24	0	1	-1	0	0	-1	18	0	0.857272900574502	0	-	-	-	-	-	-
130212_1018	2	subjects	22	31	25	0	25	0	1	-1	0	0	-1	16	0	0.2710919083427135	0	-	-	-	-	-	-
130212_1018	2	subjects	22	32	6	0	21	0	1	-1	0	1	-1	17	0	0.4315324306634871	0	-	-	-	-	-	-
130212_1018	2	subjects	22	33	10	0	15	0	1	-1	0	1	-1	15	0	0.5961203242634052	0	-	-	-	-	-	-
130212_1018	2	subjects	22	34	12	0	38	0	2	-1	0	1	-1	17	0	0.7881444789414036	0	-	-	-	-	-	-
130212_1018	2	subjects	22	35	5	0	25	0	1	-1	0	1	-1	17	0	0.288815437019251	0	-	-	-	-	-	-
130212_1018	2	subjects	22	36	4	0	28	0	1	-1	0	0	-1	16	0	0.8584755807455982	0	-	-	-	-	-	-
130212_1018	2	subjects	22	37	14	0	30	0	1	-1	0	1	-1	18	0	0.1210499825519742	0	-	-	-	-	-	-
130212_1018	2	subjects	22	38	19	0	32	0	2	-1	0	1	-1	19	0	0.682798128427378	0	-	-	-	-	-	-
130212_1018	2	subjects	22	39	19	0	28	0	1	-1	0	1	-1	19	0	0.4386459083476318	0	-	-	-	-	-	-
130212_1018	2	subjects	22	40	16	0	28	0	1	-1	0	1	-1	18	0	0.8666086773698258	0	-	-	-	-	-	-
130212_1018	2	subjects	22	41	15	0	21	0	1	-1	0	0	-1	14	0	0.2713416117575679	0	-	-	-	-	-	-
130212_1018	2	subjects	22	42	20	0	26	0	1	-1	0	0	-1	17	0	0.4870567510309893	0	-	-	-	-	-	-
130212_1018	2	subjects	22	43	8	0	32	0	2	-1	0	0	-1	16	0	0.5461741534742406	0	-	-	-	-	-	-
130212_1018	2	subjects	22	44	5	0	35	0	2	-1	0	1	-1	17	0	0.8060103351278278	0	-	-	-	-	-	-
130212_1018	2	subjects	22	45	3	0	39	0	2	-1	0	0	-1	15	0	0.6155776794141055	0	-	-	-	-	-	-
130212_1018	2	subjects	22	46	9	0	29	0	1	-1	0	1	-1	20	0	0.02460972081153175	0	-	-	-	-	-	-
130212_1018	2	subjects	22	47	2	0	37	0	2	-1	0	1	-1	17	0	0.03026612709754432	0	-	-	-	-	-	-
130212_1018	2	subjects	22	48	26	0	25	0	1	-1	0	1	-1	17	0	0.1406280608571265	0	-	-	-	-	-	-
130212_1018	2	subjects	22	49	11	0	25	0	1	-1	0	0	-1	14	0	0.7655621612284156	0	-	-	-	-	-	-
130212_1018	2	subjects	22	50	1	0	40	0	1	-1	0	1	-1	21	0	0.6279719800818581	0	-	-	-	-	-	-
130212_1018	2	subjects	22	51	22	0	28	0	2	-1	0	1	-1	19	0	0.3442575681695052	0	-	-	-	-	-	-
130212_1018	2	subjects	22	52	13	0	25	0	1	-1	0	1	-1	17	0	0.3741113638384787	0	-	-	-	-	-	-
130212_1018	2	subjects	22	53	23	0	30	0	2	-1	0	1	-1	18	0	0.2352219029493732	0	-	-	-	-	-	-
130212_1018	2	subjects	22	54	15	0	39	0	2	-1	0	0	-1	14	0	0.6981374498913705	0	-	-	-	-	-	-
130212_1018	2	subjects	22	55	30	0	45	0	2	-1	0	1	-1	15	0	0.8620132845183897	0	-	-	-	-	-	-
130212_1018	2	subjects	22	56	9	0	31	0	2	-1	0	1	-1	20	0	0.6521147394795505	0	-	-	-	-	-	-
130212_1018	2	subjects	22	57	28	0	36	0	2	-1	0	1	-1	17	0	0.6780648076338995	0	-	-	-	-	-	-
130212_1018	2	subjects	22	58	21	0	34	0	2	-1	0	0	-1	14	0	0.3452803210100533	0	-	-	-	-	-	-
130212_1018	2	subjects	22	59	25	0	35	0	2	-1	0	0	-1	16	0	0.374522870115248	0	-	-	-	-	-	-
130212_1018	2	subjects	22	60	17	0	40	0	2	-1	0	1	-1	20	0	0.1499815299874086	0	-	-	-	-	-	-
130212_1018	2	subjects	23	1	12	0	22	0	1	-1	0	1	-1	17	0	0.507003966489343	0	-	-	-	-	-	-
130212_1018	2	subjects	23	2	24	0	37	0	2	-1	0	0	-1	14	0	0.3109931584033152	0	-	-	-	-	-	-
130212_1018	2	subjects	23	3	10	0	45	0	2	-1	0	1	-1	15	0	0.01405791287033721	0	-	-	-	-	-	-
130212_1018	2	subjects	23	4	16	0	32	0	2	-1	0	1	-1	18	0	0.5358188257253816	0	-	-	-	-	-	-
130212_1018	2	subjects	23	5	27	0	21	0	1	-1	0	0	-1	14	0	0.6208686086446367	0	-	-	-	-	-	-
130212_1018	2	subjects	23	6	20	0	34	0	2	-1	0	0	-1	17	0	0.8231772849444194	0	-	-	-	-	-	-
130212_1018	2	subjects	23	7	28	0	24	0	1	-1	0	1	-1	17	0	0.3140580776678669	0	-	-	-	-	-	-
130212_1018	2	subjects	23	8	7	0	36	0	2	-1	0	0	-1	18	0	0.4841792832520694	0	-	-	-	-	-	-
130212_1018	2	subjects	23	9	26	0	35	0	2	-1	0	1	-1	17	0	0.4110561592555866	0	-	-	-	-	-	-
130212_1018	2	subjects	23	10	3	0	21	0	1	-1	0	0	-1	15	0	0.962814577837854	0	-	-	-	-	-	-
130212_1018	2	subjects	23	11	22	0	32	0	1	-1	0	1	-1	19	0	0.1491555562937425	0	-	-	-	-	-	-
130212_1018	2	subjects	23	12	8	0	28	0	1	-1	0	0	-1	16	0	0.02859420004700972	0	-	-	-	-	-	-
130212_1018	2	subjects	23	13	18	0	29	0	2	-1	0	1	-1	19	0	0.7936569218494263	0	-	-	-	-	-	-
130212_1018	2	subjects	23	14	4	0	32	0	2	-1	0	0	-1	16	0	0.9387054904078624	0	-	-	-	-	-	-
130212_1018	2	subjects	23	15	24	0	23	0	1	-1	0	0	-1	14	0	0.593047478046756	0	-	-	-	-	-	-
130212_1018	2	subjects	23	16	29	0	31	0	2	-1	0	0	-1	16	0	0.2033897741713514	0	-	-	-	-	-	-
130212_1018	2	subjects	23	17	27	0	39	0	2	-1	0	0	-1	14	0	0.2601458375622266	0	-	-	-	-	-	-
130212_1018	2	subjects	23	18	11	0	35	0	2	-1	0	0	-1	14	0	0.09242643280533441	0	-	-	-	-	-	-
130212_1018	2	subjects	23	19	29	0	29	0	1	-1	0	0	-1	16	0	0.1315300935560512	0	-	-	-	-	-	-
130212_1018	2	subjects	23	20	6	0	39	0	2	-1	0	1	-1	17	0	0.3489635318280028	0	-	-	-	-	-	-
130212_1018	2	subjects	23	21	17	0	20	0	1	-1	0	1	-1	20	0	0.7395744983756796	0	-	-	-	-	-	-
130212_1018	2	subjects	23	22	21	0	26	0	1	-1	0	0	-1	14	0	0.6012136175302852	0	-	-	-	-	-	-
130212_1018	2	subjects	23	23	23	0	30	0	1	-1	0	1	-1	18	0	0.6199902378115758	0	-	-	-	-	-	-
130212_1018	2	subjects	23	24	2	0	23	0	1	-1	0	1	-1	17	0	0.6703512909218442	0	-	-	-	-	-	-
130212_1018	2	subjects	23	25	30	0	15	0	1	-1	0	1	-1	15	0	0.1880853204932461	0	-	-	-	-	-	-
130212_1018	2	subjects	23	26	14	0	30	0	2	-1	0	1	-1	18	0	0.008757211737687332	0	-	-	-	-	-	-
130212_1018	2	subjects	23	27	1	0	20	0	2	-1	0	1	-1	21	0	0.03007943324282739	0	-	-	-	-	-	-
130212_1018	2	subjects	23	28	18	0	31	0	1	-1	0	1	-1	19	0	0.6255834301121456	0	-	-	-	-	-	-
130212_1018	2	subjects	23	29	13	0	35	0	2	-1	0	1	-1	17	0	0.6959712075516448	0	-	-	-	-	-	-
130212_1018	2	subjects	23	30	7	0	24	0	1	-1	0	0	-1	18	0	0.9919993262700734	0	-	-	-	-	-	-
130212_1018	2	subjects	23	31	25	0	25	0	1	-1	0	0	-1	16	0	0.9369482248727923	0	-	-	-	-	-	-
130212_1018	2	subjects	23	32	6	0	21	0	1	-1	0	1	-1	17	0	0.185639955655504	0	-	-	-	-	-	-
130212_1018	2	subjects	23	33	10	0	15	0	1	-1	0	1	-1	15	0	0.05073470205568462	0	-	-	-	-	-	-
130212_1018	2	subjects	23	34	12	0	38	0	2	-1	0	1	-1	17	0	0.1362053543032172	0	-	-	-	-	-	-
130212_1018	2	subjects	23	35	5	0	25	0	1	-1	0	1	-1	17	0	0.2654348068243986	0	-	-	-	-	-	-
130212_1018	2	subjects	23	36	4	0	28	0	1	-1	0	0	-1	16	0	0.1824576753109962	0	-	-	-	-	-	-
130212_1018	2	subjects	23	37	14	0	30	0	1	-1	0	1	-1	18	0	0.4151550738211512	0	-	-	-	-	-	-
130212_1018	2	subjects	23	38	19	0	32	0	2	-1	0	1	-1	19	0	0.7544233383398612	0	-	-	-	-	-	-
130212_1018	2	subjects	23	39	19	0	28	0	1	-1	0	1	-1	19	0	0.2156647863870788	0	-	-	-	-	-	-
130212_1018	2	subjects	23	40	16	0	28	0	1	-1	0	1	-1	18	0	0.1499747476307558	0	-	-	-	-	-	-
130212_1018	2	subjects	23	41	15	0	21	0	1	-1	0	0	-1	14	0	0.8512430660665236	0	-	-	-	-	-	-
130212_1018	2	subjects	23	42	20	0	26	0	1	-1	0	0	-1	17	0	0.5326766211226008	0	-	-	-	-	-	-
130212_1018	2	subjects	23	43	8	0	32	0	2	-1	0	0	-1	16	0	0.9918855233080152	0	-	-	-	-	-	-
130212_1018	2	subjects	23	44	5	0	35	0	2	-1	0	1	-1	17	0	0.03884401360472851	0	-	-	-	-	-	-
130212_1018	2	subjects	23	45	3	0	39	0	2	-1	0	0	-1	15	0	0.5113257120881815	0	-	-	-	-	-	-
130212_1018	2	subjects	23	46	9	0	29	0	1	-1	0	1	-1	20	0	0.5827201900923253	0	-	-	-	-	-	-
130212_1018	2	subjects	23	47	2	0	37	0	2	-1	0	1	-1	17	0	0.5472724910579959	0	-	-	-	-	-	-
130212_1018	2	subjects	23	48	26	0	25	0	1	-1	0	1	-1	17	0	0.25649340602406	0	-	-	-	-	-	-
130212_1018	2	subjects	23	49	11	0	25	0	1	-1	0	0	-1	14	0	0.842211380061792	0	-	-	-	-	-	-
130212_1018	2	subjects	23	50	1	0	40	0	1	-1	0	1	-1	21	0	0.1759268991537052	0	-	-	-	-	-	-
130212_1018	2	subjects	23	51	22	0	28	0	2	-1	0	1	-1	19	0	0.04666469853681731	0	-	-	-	-	-	-
130212_1018	2	subjects	23	52	13	0	25	0	1	-1	0	1	-1	17	0	0.7335044302667978	0	-	-	-	-	-	-
130212_1018	2	subjects	23	53	23	0	30	0	2	-1	0	1	-1	18	0	0.1509888945850492	0	-	-	-	-	-	-
130212_1018	2	subjects	23	54	15	0	39	0	2	-1	0	0	-1	14	0	0.8763200886902959	0	-	-	-	-	-	-
130212_1018	2	subjects	23	55	30	0	45	0	2	-1	0	1	-1	15	0	0.3251229684451236	0	-	-	-	-	-	-
130212_1018	2	subjects	23	56	9	0	31	0	2	-1	0	1	-1	20	0	0.8033940763228545	0	-	-	-	-	-	-
130212_1018	2	subjects	23	57	28	0	36	0	2	-1	0	1	-1	17	0	0.5450345121999431	0	-	-	-	-	-	-
130212_1018	2	subjects	23	58	21	0	34	0	2	-1	0	0	-1	14	0	0.3182427670425935	0	-	-	-	-	-	-
130212_1018	2	subjects	23	59	25	0	35	0	2	-1	0	0	-1	16	0	0.3501943337499138	0	-	-	-	-	-	-
130212_1018	2	subjects	23	60	17	0	40	0	2	-1	0	1	-1	20	0	0.1627982976673163	0	-	-	-	-	-	-
130212_1018	2	subjects	24	1	12	0	22	0	1	-1	0	1	-1	17	0	0.1733862660701323	0	-	-	-	-	-	-
130212_1018	2	subjects	24	2	24	0	37	0	2	-1	0	0	-1	14	0	0.4786767263331808	0	-	-	-	-	-	-
130212_1018	2	subjects	24	3	10	0	45	0	2	-1	0	1	-1	15	0	0.6442407582161207	0	-	-	-	-	-	-
130212_1018	2	subjects	24	4	16	0	32	0	2	-1	0	1	-1	18	0	0.1912024194333714	0	-	-	-	-	-	-
130212_1018	2	subjects	24	5	27	0	21	0	1	-1	0	0	-1	14	0	0.4872896007668644	0	-	-	-	-	-	-
130212_1018	2	subjects	24	6	20	0	34	0	2	-1	0	0	-1	17	0	0.4614700979839406	0	-	-	-	-	-	-
130212_1018	2	subjects	24	7	28	0	24	0	1	-1	0	1	-1	17	0	0.1263552159659356	0	-	-	-	-	-	-
130212_1018	2	subjects	24	8	7	0	36	0	2	-1	0	0	-1	18	0	0.2958975472934067	0	-	-	-	-	-	-
130212_1018	2	subjects	24	9	26	0	35	0	2	-1	0	1	-1	17	0	0.7782348817113018	0	-	-	-	-	-	-
130212_1018	2	subjects	24	10	3	0	21	0	1	-1	0	0	-1	15	0	0.3386974052240594	0	-	-	-	-	-	-
130212_1018	2	subjects	24	11	22	0	32	0	1	-1	0	1	-1	19	0	0.2234839360339027	0	-	-	-	-	-	-
130212_1018	2	subjects	24	12	8	0	28	0	1	-1	0	0	-1	16	0	0.6058780269724681	0	-	-	-	-	-	-
130212_1018	2	subjects	24	13	18	0	29	0	2	-1	0	1	-1	19	0	0.5941465234356683	0	-	-	-	-	-	-
130212_1018	2	subjects	24	14	4	0	32	0	2	-1	0	0	-1	16	0	0.2492903486123729	0	-	-	-	-	-	-
130212_1018	2	subjects	24	15	24	0	23	0	1	-1	0	0	-1	14	0	0.06361928305757199	0	-	-	-	-	-	-
130212_1018	2	subjects	24	16	29	0	31	0	2	-1	0	0	-1	16	0	0.5661489519132995	0	-	-	-	-	-	-
130212_1018	2	subjects	24	17	27	0	39	0	2	-1	0	0	-1	14	0	0.5822168288669627	0	-	-	-	-	-	-
130212_1018	2	subjects	24	18	11	0	35	0	2	-1	0	0	-1	14	0	0.8663658135879626	0	-	-	-	-	-	-
130212_1018	2	subjects	24	19	29	0	29	0	1	-1	0	0	-1	16	0	0.3117306178024647	0	-	-	-	-	-	-
130212_1018	2	subjects	24	20	6	0	39	0	2	-1	0	1	-1	17	0	0.7629933216436735	0	-	-	-	-	-	-
130212_1018	2	subjects	24	21	17	0	20	0	1	-1	0	1	-1	20	0	0.6287568652204968	0	-	-	-	-	-	-
130212_1018	2	subjects	24	22	21	0	26	0	1	-1	0	0	-1	14	0	0.9279368160888258	0	-	-	-	-	-	-
130212_1018	2	subjects	24	23	23	0	30	0	1	-1	0	1	-1	18	0	0.8513366546720903	0	-	-	-	-	-	-
130212_1018	2	subjects	24	24	2	0	23	0	1	-1	0	1	-1	17	0	0.9183473083741718	0	-	-	-	-	-	-
130212_1018	2	subjects	24	25	30	0	15	0	1	-1	0	1	-1	15	0	0.224510760616749	0	-	-	-	-	-	-
130212_1018	2	subjects	24	26	14	0	30	0	2	-1	0	1	-1	18	0	0.2975768466934454	0	-	-	-	-	-	-
130212_1018	2	subjects	24	27	1	0	20	0	2	-1	0	1	-1	21	0	0.6632118447046782	0	-	-	-	-	-	-
130212_1018	2	subjects	24	28	18	0	31	0	1	-1	0	1	-1	19	0	0.8206193832776599	0	-	-	-	-	-	-
130212_1018	2	subjects	24	29	13	0	35	0	2	-1	0	1	-1	17	0	0.862805580190758	0	-	-	-	-	-	-
130212_1018	2	subjects	24	30	7	0	24	0	1	-1	0	0	-1	18	0	0.352353685699568	0	-	-	-	-	-	-
130212_1018	2	subjects	24	31	25	0	25	0	1	-1	0	0	-1	16	0	0.09451292180200709	0	-	-	-	-	-	-
130212_1018	2	subjects	24	32	6	0	21	0	1	-1	0	1	-1	17	0	0.4384688094437443	0	-	-	-	-	-	-
130212_1018	2	subjects	24	33	10	0	15	0	1	-1	0	1	-1	15	0	0.3659208306884024	0	-	-	-	-	-	-
130212_1018	2	subjects	24	34	12	0	38	0	2	-1	0	1	-1	17	0	0.4855752752561007	0	-	-	-	-	-	-
130212_1018	2	subjects	24	35	5	0	25	0	1	-1	0	1	-1	17	0	0.1809582864776991	0	-	-	-	-	-	-
130212_1018	2	subjects	24	36	4	0	28	0	1	-1	0	0	-1	16	0	0.1197394817693809	0	-	-	-	-	-	-
130212_1018	2	subjects	24	37	14	0	30	0	1	-1	0	1	-1	18	0	0.06365122928454133	0	-	-	-	-	-	-
130212_1018	2	subjects	24	38	19	0	32	0	2	-1	0	1	-1	19	0	0.3740623767366924	0	-	-	-	-	-	-
130212_1018	2	subjects	24	39	19	0	28	0	1	-1	0	1	-1	19	0	0.841306901928646	0	-	-	-	-	-	-
130212_1018	2	subjects	24	40	16	0	28	0	1	-1	0	1	-1	18	0	0.327289027314302	0	-	-	-	-	-	-
130212_1018	2	subjects	24	41	15	0	21	0	1	-1	0	0	-1	14	0	0.5166337608902872	0	-	-	-	-	-	-
130212_1018	2	subjects	24	42	20	0	26	0	1	-1	0	0	-1	17	0	0.008959494069665435	0	-	-	-	-	-	-
130212_1018	2	subjects	24	43	8	0	32	0	2	-1	0	0	-1	16	0	0.1807098948306916	0	-	-	-	-	-	-
130212_1018	2	subjects	24	44	5	0	35	0	2	-1	0	1	-1	17	0	0.6077128530515883	0	-	-	-	-	-	-
130212_1018	2	subjects	24	45	3	0	39	0	2	-1	0	0	-1	15	0	0.8228891281517637	0	-	-	-	-	-	-
130212_1018	2	subjects	24	46	9	0	29	0	1	-1	0	1	-1	20	0	0.4982478788580037	0	-	-	-	-	-	-
130212_1018	2	subjects	24	47	2	0	37	0	2	-1	0	1	-1	17	0	0.8451007147529631	0	-	-	-	-	-	-
130212_1018	2	subjects	24	48	26	0	25	0	1	-1	0	1	-1	17	0	0.7466820714746985	0	-	-	-	-	-	-
130212_1018	2	subjects	24	49	11	0	25	0	1	-1	0	0	-1	14	0	0.6813408637798116	0	-	-	-	-	-	-
130212_1018	2	subjects	24	50	1	0	40	0	1	-1	0	1	-1	21	0	0.1027147789032733	0	-	-	-	-	-	-
130212_1018	2	subjects	24	51	22	0	28	0	2	-1	0	1	-1	19	0	0.8299212380451715	0	-	-	-	-	-	-
130212_1018	2	subjects	24	52	13	0	25	0	1	-1	0	1	-1	17	0	0.8891238313583303	0	-	-	-	-	-	-
130212_1018	2	subjects	24	53	23	0	30	0	2	-1	0	1	-1	18	0	0.1500773602864134	0	-	-	-	-	-	-
130212_1018	2	subjects	24	54	15	0	39	0	2	-1	0	0	-1	14	0	0.03140137997986813	0	-	-	-	-	-	-
130212_1018	2	subjects	24	55	30	0	45	0	2	-1	0	1	-1	15	0	0.1029738407130231	0	-	-	-	-	-	-
130212_1018	2	subjects	24	56	9	0	31	0	2	-1	0	1	-1	20	0	0.3328796640657259	0	-	-	-	-	-	-
130212_1018	2	subjects	24	57	28	0	36	0	2	-1	0	1	-1	17	0	0.05209996646833605	0	-	-	-	-	-	-
130212_1018	2	subjects	24	58	21	0	34	0	2	-1	0	0	-1	14	0	0.998707264661187	0	-	-	-	-	-	-
130212_1018	2	subjects	24	59	25	0	35	0	2	-1	0	0	-1	16	0	0.8846750463753357	0	-	-	-	-	-	-
130212_1018	2	subjects	24	60	17	0	40	0	2	-1	0	1	-1	20	0	0.9940022886702802	0	-	-	-	-	-	-
130212_1018	2	subjects	25	1	12	0	22	0	1	-1	0	1	-1	17	0	0.5265636185773479	0	-	-	-	-	-	-
130212_1018	2	subjects	25	2	24	0	37	0	2	-1	0	0	-1	14	0	0.6441364333239088	0	-	-	-	-	-	-
130212_1018	2	subjects	25	3	10	0	45	0	2	-1	0	1	-1	15	0	0.9727033087856617	0	-	-	-	-	-	-
130212_1018	2	subjects	25	4	16	0	32	0	2	-1	0	1	-1	18	0	0.2719773711971834	0	-	-	-	-	-	-
130212_1018	2	subjects	25	5	27	0	21	0	1	-1	0	0	-1	14	0	0.706185684868221	0	-	-	-	-	-	-
130212_1018	2	subjects	25	6	20	0	34	0	2	-1	0	0	-1	17	0	0.5390634166724344	0	-	-	-	-	-	-
130212_1018	2	subjects	25	7	28	0	24	0	1	-1	0	1	-1	17	0	0.6243959947602805	0	-	-	-	-	-	-
130212_1018	2	subjects	25	8	7	0	36	0	2	-1	0	0	-1	18	0	0.5550002453639173	0	-	-	-	-	-	-
130212_1018	2	subjects	25	9	26	0	35	0	2	-1	0	1	-1	17	0	0.6658437334307673	0	-	-	-	-	-	-
130212_1018	2	subjects	25	10	3	0	21	0	1	-1	0	0	-1	15	0	0.8730489010331448	0	-	-	-	-	-	-
130212_1018	2	subjects	25	11	22	0	32	0	1	-1	0	1	-1	19	0	0.6547783443959329	0	-	-	-	-	-	-
130212_1018	2	subjects	25	12	8	0	28	0	1	-1	0	0	-1	16	0	0.6512897874467493	0	-	-	-	-	-	-
130212_1018	2	subjects	25	13	18	0	29	0	2	-1	0	1	-1	19	0	0.4026804135193491	0	-	-	-	-	-	-
130212_1018	2	subjects	25	14	4	0	32	0	2	-1	0	0	-1	16	0	0.8426369036746383	0	-	-	-	-	-	-
130212_1018	2	subjects	25	15	24	0	23	0	1	-1	0	0	-1	14	0	0.7085139526559571	0	-	-	-	-	-	-
130212_1018	2	subjects	25	16	29	0	31	0	2	-1	0	0	-1	16	0	0.1446222314353204	0	-	-	-	-	-	-
130212_1018	2	subjects	25	17	27	0	39	0	2	-1	0	0	-1	14	0	0.1964656813985043	0	-	-	-	-	-	-
130212_1018	2	subjects	25	18	11	0	35	0	2	-1	0	0	-1	14	0	0.8340680048959647	0	-	-	-	-	-	-
130212_1018	2	subjects	25	19	29	0	29	0	1	-1	0	0	-1	16	0	0.3928420717794644	0	-	-	-	-	-	-
130212_1018	2	subjects	25	20	6	0	39	0	2	-1	0	1	-1	17	0	0.07630111513487116	0	-	-	-	-	-	-
130212_1018	2	subjects	25	21	17	0	20	0	1	-1	0	1	-1	20	0	0.4862478251970596	0	-	-	-	-	-	-
130212_1018	2	subjects	25	22	21	0	26	0	1	-1	0	0	-1	14	0	0.5042336394564405	0	-	-	-	-	-	-
130212_1018	2	subjects	25	23	23	0	30	0	1	-1	0	1	-1	18	0	0.1236777110601206	0	-	-	-	-	-	-
130212_1018	2	subjects	25	24	2	0	23	0	1	-1	0	1	-1	17	0	0.2729971605692977	0	-	-	-	-	-	-
130212_1018	2	subjects	25	25	30	0	15	0	1	-1	0	1	-1	15	0	0.8801775820926658	0	-	-	-	-	-	-
130212_1018	2	subjects	25	26	14	0	30	0	2	-1	0	1	-1	18	0	0.9547374294859997	0	-	-	-	-	-	-
130212_1018	2	subjects	25	27	1	0	20	0	2	-1	0	1	-1	21	0	0.3950465444452346	0	-	-	-	-	-	-
130212_1018	2	subjects	25	28	18	0	31	0	1	-1	0	1	-1	19	0	0.4025862162944797	0	-	-	-	-	-	-
130212_1018	2	subjects	25	29	13	0	35	0	2	-1	0	1	-1	17	0	0.895605074658806	0	-	-	-	-	-	-
130212_1018	2	subjects	25	30	7	0	24	0	1	-1	0	0	-1	18	0	0.8534944061438993	0	-	-	-	-	-	-
130212_1018	2	subjects	25	31	25	0	25	0	1	-1	0	0	-1	16	0	0.4616768418167144	0	-	-	-	-	-	-
130212_1018	2	subjects	25	32	6	0	21	0	1	-1	0	1	-1	17	0	0.7862105852860075	0	-	-	-	-	-	-
130212_1018	2	subjects	25	33	10	0	15	0	1	-1	0	1	-1	15	0	0.7161673348006641	0	-	-	-	-	-	-
130212_1018	2	subjects	25	34	12	0	38	0	2	-1	0	1	-1	17	0	0.4967003974582536	0	-	-	-	-	-	-
130212_1018	2	subjects	25	35	5	0	25	0	1	-1	0	1	-1	17	0	0.6917509984652284	0	-	-	-	-	-	-
130212_1018	2	subjects	25	36	4	0	28	0	1	-1	0	0	-1	16	0	0.3649721375503447	0	-	-	-	-	-	-
130212_1018	2	subjects	25	37	14	0	30	0	1	-1	0	1	-1	18	0	0.3671980869803569	0	-	-	-	-	-	-
130212_1018	2	subjects	25	38	19	0	32	0	2	-1	0	1	-1	19	0	0.6390329574416545	0	-	-	-	-	-	-
130212_1018	2	subjects	25	39	19	0	28	0	1	-1	0	1	-1	19	0	0.8497100197010254	0	-	-	-	-	-	-
130212_1018	2	subjects	25	40	16	0	28	0	1	-1	0	1	-1	18	0	0.7742820138923274	0	-	-	-	-	-	-
130212_1018	2	subjects	25	41	15	0	21	0	1	-1	0	0	-1	14	0	0.6014739515266726	0	-	-	-	-	-	-
130212_1018	2	subjects	25	42	20	0	26	0	1	-1	0	0	-1	17	0	0.8356277709061409	0	-	-	-	-	-	-
130212_1018	2	subjects	25	43	8	0	32	0	2	-1	0	0	-1	16	0	0.1947642402699051	0	-	-	-	-	-	-
130212_1018	2	subjects	25	44	5	0	35	0	2	-1	0	1	-1	17	0	0.4504191565562129	0	-	-	-	-	-	-
130212_1018	2	subjects	25	45	3	0	39	0	2	-1	0	0	-1	15	0	0.3578074883473141	0	-	-	-	-	-	-
130212_1018	2	subjects	25	46	9	0	29	0	1	-1	0	1	-1	20	0	0.2269157218872177	0	-	-	-	-	-	-
130212_1018	2	subjects	25	47	2	0	37	0	2	-1	0	1	-1	17	0	0.1040532053932795	0	-	-	-	-	-	-
130212_1018	2	subjects	25	48	26	0	25	0	1	-1	0	1	-1	17	0	0.5374639986723028	0	-	-	-	-	-	-
130212_1018	2	subjects	25	49	11	0	25	0	1	-1	0	0	-1	14	0	0.3959456195104614	0	-	-	-	-	-	-
130212_1018	2	subjects	25	50	1	0	40	0	1	-1	0	1	-1	21	0	0.4344897905525239	0	-	-	-	-	-	-
130212_1018	2	subjects	25	51	22	0	28	0	2	-1	0	1	-1	19	0	0.2935883082885241	0	-	-	-	-	-	-
130212_1018	2	subjects	25	52	13	0	25	0	1	-1	0	1	-1	17	0	0.8222230448491047	0	-	-	-	-	-	-
130212_1018	2	subjects	25	53	23	0	30	0	2	-1	0	1	-1	18	0	0.7685622292424377	0	-	-	-	-	-	-
130212_1018	2	subjects	25	54	15	0	39	0	2	-1	0	0	-1	14	0	0.6851415069238942	0	-	-	-	-	-	-
130212_1018	2	subjects	25	55	30	0	45	0	2	-1	0	1	-1	15	0	0.6580271123247348	0	-	-	-	-	-	-
130212_1018	2	subjects	25	56	9	0	31	0	2	-1	0	1	-1	20	0	0.6744939655412426	0	-	-	-	-	-	-
130212_1018	2	subjects	25	57	28	0	36	0	2	-1	0	1	-1	17	0	0.2200788516644756	0	-	-	-	-	-	-
130212_1018	2	subjects	25	58	21	0	34	0	2	-1	0	0	-1	14	0	0.4706810840734658	0	-	-	-	-	-	-
130212_1018	2	subjects	25	59	25	0	35	0	2	-1	0	0	-1	16	0	0.08671580864429279	0	-	-	-	-	-	-
130212_1018	2	subjects	25	60	17	0	40	0	2	-1	0	1	-1	20	0	0.2665372613195969	0	-	-	-	-	-	-
130212_1018	2	subjects	26	1	12	0	22	0	1	-1	0	1	-1	17	0	0.1574256853933566	0	-	-	-	-	-	-
130212_1018	2	subjects	26	2	24	0	37	0	2	-1	0	0	-1	14	0	0.3931430356545109	0	-	-	-	-	-	-
130212_1018	2	subjects	26	3	10	0	45	0	2	-1	0	1	-1	15	0	0.4315284539160917	0	-	-	-	-	-	-
130212_1018	2	subjects	26	4	16	0	32	0	2	-1	0	1	-1	18	0	0.6987249677529209	0	-	-	-	-	-	-
130212_1018	2	subjects	26	5	27	0	21	0	1	-1	0	0	-1	14	0	0.4325958846288714	0	-	-	-	-	-	-
130212_1018	2	subjects	26	6	20	0	34	0	2	-1	0	0	-1	17	0	0.1282874593177286	0	-	-	-	-	-	-
130212_1018	2	subjects	26	7	28	0	24	0	1	-1	0	1	-1	17	0	0.04358008086848077	0	-	-	-	-	-	-
130212_1018	2	subjects	26	8	7	0	36	0	2	-1	0	0	-1	18	0	0.9081053467970832	0	-	-	-	-	-	-
130212_1018	2	subjects	26	9	26	0	35	0	2	-1	0	1	-1	17	0	0.008395552639102355	0	-	-	-	-	-	-
130212_1018	2	subjects	26	10	3	0	21	0	1	-1	0	0	-1	15	0	0.001034874935185013	0	-	-	-	-	-	-
130212_1018	2	subjects	26	11	22	0	32	0	1	-1	0	1	-1	19	0	0.4274374290497217	0	-	-	-	-	-	-
130212_1018	2	subjects	26	12	8	0	28	0	1	-1	0	0	-1	16	0	0.01435276354400104	0	-	-	-	-	-	-
130212_1018	2	subjects	26	13	18	0	29	0	2	-1	0	1	-1	19	0	0.9408700386718242	0	-	-	-	-	-	-
130212_1018	2	subjects	26	14	4	0	32	0	2	-1	0	0	-1	16	0	0.6804840605149437	0	-	-	-	-	-	-
130212_1018	2	subjects	26	15	24	0	23	0	1	-1	0	0	-1	14	0	0.8652599248407688	0	-	-	-	-	-	-
130212_1018	2	subjects	26	16	29	0	31	0	2	-1	0	0	-1	16	0	0.04210657116123781	0	-	-	-	-	-	-
130212_1018	2	subjects	26	17	27	0	39	0	2	-1	0	0	-1	14	0	0.4559298164471657	0	-	-	-	-	-	-
130212_1018	2	subjects	26	18	11	0	35	0	2	-1	0	0	-1	14	0	0.07725264973810532	0	-	-	-	-	-	-
130212_1018	2	subjects	26	19	29	0	29	0	1	-1	0	0	-1	16	0	0.2068479485841691	0	-	-	-	-	-	-
130212_1018	2	subjects	26	20	6	0	39	0	2	-1	0	1	-1	17	0	0.2253868776491782	0	-	-	-	-	-	-
130212_1018	2	subjects	26	21	17	0	20	0	1	-1	0	1	-1	20	0	0.4235567988006197	0	-	-	-	-	-	-
130212_1018	2	subjects	26	22	21	0	26	0	1	-1	0	0	-1	14	0	0.2027399573487881	0	-	-	-	-	-	-
130212_1018	2	subjects	26	23	23	0	30	0	1	-1	0	1	-1	18	0	0.8266133381177734	0	-	-	-	-	-	-
130212_1018	2	subjects	26	24	2	0	23	0	1	-1	0	1	-1	17	0	0.248523305751627	0	-	-	-	-	-	-
130212_1018	2	subjects	26	25	30	0	15	0	1	-1	0	1	-1	15	0	0.8903737454164651	0	-	-	-	-	-	-
130212_1018	2	subjects	26	26	14	0	30	0	2	-1	0	1	-1	18	0	0.4699098162678582	0	-	-	-	-	-	-
130212_1018	2	subjects	26	27	1	0	20	0	2	-1	0	1	-1	21	0	0.7191174420151475	0	-	-	-	-	-	-
130212_1018	2	subjects	26	28	18	0	31	0	1	-1	0	1	-1	19	0	0.8596342624442811	0	-	-	-	-	-	-
130212_1018	2	subjects	26	29	13	0	35	0	2	-1	0	1	-1	17	0	0.2138793697645326	0	-	-	-	-	-	-
130212_1018	2	subjects	26	30	7	0	24	0	1	-1	0	0	-1	18	0	0.4395785869283502	0	-	-	-	-	-	-
130212_1018	2	subjects	26	31	25	0	25	0	1	-1	0	0	-1	16	0	0.2301994176722129	0	-	-	-	-	-	-
130212_1018	2	subjects	26	32	6	0	21	0	1	-1	0	1	-1	17	0	0.7976538659062488	0	-	-	-	-	-	-
130212_1018	2	subjects	26	33	10	0	15	0	1	-1	0	1	-1	15	0	0.6704566533074047	0	-	-	-	-	-	-
130212_1018	2	subjects	26	34	12	0	38	0	2	-1	0	1	-1	17	0	0.5920279573612045	0	-	-	-	-	-	-
130212_1018	2	subjects	26	35	5	0	25	0	1	-1	0	1	-1	17	0	0.01022897288679563	0	-	-	-	-	-	-
130212_1018	2	subjects	26	36	4	0	28	0	1	-1	0	0	-1	16	0	0.4504631610822227	0	-	-	-	-	-	-
130212_1018	2	subjects	26	37	14	0	30	0	1	-1	0	1	-1	18	0	0.9034946518500776	0	-	-	-	-	-	-
130212_1018	2	subjects	26	38	19	0	32	0	2	-1	0	1	-1	19	0	0.1685242863225398	0	-	-	-	-	-	-
130212_1018	2	subjects	26	39	19	0	28	0	1	-1	0	1	-1	19	0	0.7814523711714206	0	-	-	-	-	-	-
130212_1018	2	subjects	26	40	16	0	28	0	1	-1	0	1	-1	18	0	0.7515189884004737	0	-	-	-	-	-	-
130212_1018	2	subjects	26	41	15	0	21	0	1	-1	0	0	-1	14	0	0.9311997675947844	0	-	-	-	-	-	-
130212_1018	2	subjects	26	42	20	0	26	0	1	-1	0	0	-1	17	0	0.8124250275140745	0	-	-	-	-	-	-
130212_1018	2	subjects	26	43	8	0	32	0	2	-1	0	0	-1	16	0	0.667464348332707	0	-	-	-	-	-	-
130212_1018	2	subjects	26	44	5	0	35	0	2	-1	0	1	-1	17	0	0.7796380467618062	0	-	-	-	-	-	-
130212_1018	2	subjects	26	45	3	0	39	0	2	-1	0	0	-1	15	0	0.07330242780656666	0	-	-	-	-	-	-
130212_1018	2	subjects	26	46	9	0	29	0	1	-1	0	1	-1	20	0	0.9616128168821394	0	-	-	-	-	-	-
130212_1018	2	subjects	26	47	2	0	37	0	2	-1	0	1	-1	17	0	0.9343483089163659	0	-	-	-	-	-	-
130212_1018	2	subjects	26	48	26	0	25	0	1	-1	0	1	-1	17	0	0.9939041449659989	0	-	-	-	-	-	-
130212_1018	2	subjects	26	49	11	0	25	0	1	-1	0	0	-1	14	0	0.2274576175154455	0	-	-	-	-	-	-
130212_1018	2	subjects	26	50	1	0	40	0	1	-1	0	1	-1	21	0	0.03461364425467962	0	-	-	-	-	-	-
130212_1018	2	subjects	26	51	22	0	28	0	2	-1	0	1	-1	19	0	0.6705676324994153	0	-	-	-	-	-	-
130212_1018	2	subjects	26	52	13	0	25	0	1	-1	0	1	-1	17	0	0.8314026346576412	0	-	-	-	-	-	-
130212_1018	2	subjects	26	53	23	0	30	0	2	-1	0	1	-1	18	0	0.9973105047816925	0	-	-	-	-	-	-
130212_1018	2	subjects	26	54	15	0	39	0	2	-1	0	0	-1	14	0	0.7373348319611208	0	-	-	-	-	-	-
130212_1018	2	subjects	26	55	30	0	45	0	2	-1	0	1	-1	15	0	0.7415067258949889	0	-	-	-	-	-	-
130212_1018	2	subjects	26	56	9	0	31	0	2	-1	0	1	-1	20	0	0.2263448970515024	0	-	-	-	-	-	-
130212_1018	2	subjects	26	57	28	0	36	0	2	-1	0	1	-1	17	0	0.3865207705583986	0	-	-	-	-	-	-
130212_1018	2	subjects	26	58	21	0	34	0	2	-1	0	0	-1	14	0	0.8700022780662413	0	-	-	-	-	-	-
130212_1018	2	subjects	26	59	25	0	35	0	2	-1	0	0	-1	16	0	0.5035421170776441	0	-	-	-	-	-	-
130212_1018	2	subjects	26	60	17	0	40	0	2	-1	0	1	-1	20	0	0.259031205093037	0	-	-	-	-	-	-
130212_1018	2	subjects	27	1	12	0	22	0	1	-1	0	1	-1	17	0	0.4934718541304916	0	-	-	-	-	-	-
130212_1018	2	subjects	27	2	24	0	37	0	2	-1	0	0	-1	14	0	0.3876802229265124	0	-	-	-	-	-	-
130212_1018	2	subjects	27	3	10	0	45	0	2	-1	0	1	-1	15	0	0.7237979139777822	0	-	-	-	-	-	-
130212_1018	2	subjects	27	4	16	0	32	0	2	-1	0	1	-1	18	0	0.1786847446014568	0	-	-	-	-	-	-
130212_1018	2	subjects	27	5	27	0	21	0	1	-1	0	0	-1	14	0	0.4679399931188393	0	-	-	-	-	-	-
130212_1018	2	subjects	27	6	20	0	34	0	2	-1	0	0	-1	17	0	0.4916221543641864	0	-	-	-	-	-	-
130212_1018	2	subjects	27	7	28	0	24	0	1	-1	0	1	-1	17	0	0.04604613270892116	0	-	-	-	-	-	-
130212_1018	2	subjects	27	8	7	0	36	0	2	-1	0	0	-1	18	0	0.2545907750048632	0	-	-	-	-	-	-
130212_1018	2	subjects	27	9	26	0	35	0	2	-1	0	1	-1	17	0	0.9532960103607252	0	-	-	-	-	-	-
130212_1018	2	subjects	27	10	3	0	21	0	1	-1	0	0	-1	15	0	0.8196138831878146	0	-	-	-	-	-	-
130212_1018	2	subjects	27	11	22	0	32	0	1	-1	0	1	-1	19	0	0.5626016997558073	0	-	-	-	-	-	-
130212_1018	2	subjects	27	12	8	0	28	0	1	-1	0	0	-1	16	0	0.3766519256758745	0	-	-	-	-	-	-
130212_1018	2	subjects	27	13	18	0	29	0	2	-1	0	1	-1	19	0	0.8973524388379196	0	-	-	-	-	-	-
130212_1018	2	subjects	27	14	4	0	32	0	2	-1	0	0	-1	16	0	0.6935483988810091	0	-	-	-	-	-	-
130212_1018	2	subjects	27	15	24	0	23	0	1	-1	0	0	-1	14	0	0.1273287530650053	0	-	-	-	-	-	-
130212_1018	2	subjects	27	16	29	0	31	0	2	-1	0	0	-1	16	0	0.2268968840254922	0	-	-	-	-	-	-
130212_1018	2	subjects	27	17	27	0	39	0	2	-1	0	0	-1	14	0	0.1545025166843564	0	-	-	-	-	-	-
130212_1018	2	subjects	27	18	11	0	35	0	2	-1	0	0	-1	14	0	0.9646460073835431	0	-	-	-	-	-	-
130212_1018	2	subjects	27	19	29	0	29	0	1	-1	0	0	-1	16	0	0.9982052301048325	0	-	-	-	-	-	-
130212_1018	2	subjects	27	20	6	0	39	0	2	-1	0	1	-1	17	0	0.646767795852743	0	-	-	-	-	-	-
130212_1018	2	subjects	27	21	17	0	20	0	1	-1	0	1	-1	20	0	0.7725377584679694	0	-	-	-	-	-	-
130212_1018	2	subjects	27	22	21	0	26	0	1	-1	0	0	-1	14	0	0.3840806909762699	0	-	-	-	-	-	-
130212_1018	2	subjects	27	23	23	0	30	0	1	-1	0	1	-1	18	0	0.4985883373294903	0	-	-	-	-	-	-
130212_1018	2	subjects	27	24	2	0	23	0	1	-1	0	1	-1	17	0	0.6242417886966103	0	-	-	-	-	-	-
130212_1018	2	subjects	27	25	30	0	15	0	1	-1	0	1	-1	15	0	0.1733068698892868	0	-	-	-	-	-	-
130212_1018	2	subjects	27	26	14	0	30	0	2	-1	0	1	-1	18	0	0.6014986064292018	0	-	-	-	-	-	-
130212_1018	2	subjects	27	27	1	0	20	0	2	-1	0	1	-1	21	0	0.08120762420874444	0	-	-	-	-	-	-
130212_1018	2	subjects	27	28	18	0	31	0	1	-1	0	1	-1	19	0	0.2441732381676199	0	-	-	-	-	-	-
130212_1018	2	subjects	27	29	13	0	35	0	2	-1	0	1	-1	17	0	0.8054460952083795	0	-	-	-	-	-	-
130212_1018	2	subjects	27	30	7	0	24	0	1	-1	0	0	-1	18	0	0.5469644435434437	0	-	-	-	-	-	-
130212_1018	2	subjects	27	31	25	0	25	0	1	-1	0	0	-1	16	0	0.4232421924468326	0	-	-	-	-	-	-
130212_1018	2	subjects	27	32	6	0	21	0	1	-1	0	1	-1	17	0	0.5115392145288825	0	-	-	-	-	-	-
130212_1018	2	subjects	27	33	10	0	15	0	1	-1	0	1	-1	15	0	0.9765546079615851	0	-	-	-	-	-	-
130212_1018	2	subjects	27	34	12	0	38	0	2	-1	0	1	-1	17	0	0.187441920483225	0	-	-	-	-	-	-
130212_1018	2	subjects	27	35	5	0	25	0	1	-1	0	1	-1	17	0	0.8565400763678085	0	-	-	-	-	-	-
130212_1018	2	subjects	27	36	4	0	28	0	1	-1	0	0	-1	16	0	0.8715402245854681	0	-	-	-	-	-	-
130212_1018	2	subjects	27	37	14	0	30	0	1	-1	0	1	-1	18	0	0.5552050580993319	0	-	-	-	-	-	-
130212_1018	2	subjects	27	38	19	0	32	0	2	-1	0	1	-1	19	0	0.2752917168081234	0	-	-	-	-	-	-
130212_1018	2	subjects	27	39	19	0	28	0	1	-1	0	1	-1	19	0	0.6982803715850601	0	-	-	-	-	-	-
130212_1018	2	subjects	27	40	16	0	28	0	1	-1	0	1	-1	18	0	0.7356437583154272	0	-	-	-	-	-	-
130212_1018	2	subjects	27	41	15	0	21	0	1	-1	0	0	-1	14	0	0.8024395489145254	0	-	-	-	-	-	-
130212_1018	2	subjects	27	42	20	0	26	0	1	-1	0	0	-1	17	0	0.04130869826362874	0	-	-	-	-	-	-
130212_1018	2	subjects	27	43	8	0	32	0	2	-1	0	0	-1	16	0	0.6317426239288145	0	-	-	-	-	-	-
130212_1018	2	subjects	27	44	5	0	35	0	2	-1	0	1	-1	17	0	0.3363575615623768	0	-	-	-	-	-	-
130212_1018	2	subjects	27	45	3	0	39	0	2	-1	0	0	-1	15	0	0.2632776881862793	0	-	-	-	-	-	-
130212_1018	2	subjects	27	46	9	0	29	0	1	-1	0	1	-1	20	0	0.05485003025031184	0	-	-	-	-	-	-
130212_1018	2	subjects	27	47	2	0	37	0	2	-1	0	1	-1	17	0	0.4361528025177088	0	-	-	-	-	-	-
130212_1018	2	subjects	27	48	26	0	25	0	1	-1	0	1	-1	17	0	0.8278843941296844	0	-	-	-	-	-	-
130212_1018	2	subjects	27	49	11	0	25	0	1	-1	0	0	-1	14	0	0.8353023719206929	0	-	-	-	-	-	-
130212_1018	2	subjects	27	50	1	0	40	0	1	-1	0	1	-1	21	0	0.05821664075284109	0	-	-	-	-	-	-
130212_1018	2	subjects	27	51	22	0	28	0	2	-1	0	1	-1	19	0	0.7587436804355792	0	-	-	-	-	-	-
130212_1018	2	subjects	27	52	13	0	25	0	1	-1	0	1	-1	17	0	0.161537178867281	0	-	-	-	-	-	-
130212_1018	2	subjects	27	53	23	0	30	0	2	-1	0	1	-1	18	0	0.5700931281643422	0	-	-	-	-	-	-
130212_1018	2	subjects	27	54	15	0	39	0	2	-1	0	0	-1	14	0	0.9269648710856981	0	-	-	-	-	-	-
130212_1018	2	subjects	27	55	30	0	45	0	2	-1	0	1	-1	15	0	0.2505347375993313	0	-	-	-	-	-	-
130212_1018	2	subjects	27	56	9	0	31	0	2	-1	0	1	-1	20	0	0.8445147107562584	0	-	-	-	-	-	-
130212_1018	2	subjects	27	57	28	0	36	0	2	-1	0	1	-1	17	0	0.3314114754700155	0	-	-	-	-	-	-
130212_1018	2	subjects	27	58	21	0	34	0	2	-1	0	0	-1	14	0	0.4932376102047216	0	-	-	-	-	-	-
130212_1018	2	subjects	27	59	25	0	35	0	2	-1	0	0	-1	16	0	0.8232927475233063	0	-	-	-	-	-	-
130212_1018	2	subjects	27	60	17	0	40	0	2	-1	0	1	-1	20	0	0.4470811330001248	0	-	-	-	-	-	-
130212_1018	2	subjects	28	1	12	0	22	0	1	-1	0	1	-1	17	0	0.3870782555952101	0	-	-	-	-	-	-
130212_1018	2	subjects	28	2	24	0	37	0	2	-1	0	0	-1	14	0	0.9553652223923081	0	-	-	-	-	-	-
130212_1018	2	subjects	28	3	10	0	45	0	2	-1	0	1	-1	15	0	0.3000647017266903	0	-	-	-	-	-	-
130212_1018	2	subjects	28	4	16	0	32	0	2	-1	0	1	-1	18	0	0.4705330233418071	0	-	-	-	-	-	-
130212_1018	2	subjects	28	5	27	0	21	0	1	-1	0	0	-1	14	0	0.6104087757926475	0	-	-	-	-	-	-
130212_1018	2	subjects	28	6	20	0	34	0	2	-1	0	0	-1	17	0	0.8690635137581563	0	-	-	-	-	-	-
130212_1018	2	subjects	28	7	28	0	24	0	1	-1	0	1	-1	17	0	0.83573995755787	0	-	-	-	-	-	-
130212_1018	2	subjects	28	8	7	0	36	0	2	-1	0	0	-1	18	0	0.1402947470267744	0	-	-	-	-	-	-
130212_1018	2	subjects	28	9	26	0	35	0	2	-1	0	1	-1	17	0	0.1325221672339934	0	-	-	-	-	-	-
130212_1018	2	subjects	28	10	3	0	21	0	1	-1	0	0	-1	15	0	0.6755284558402042	0	-	-	-	-	-	-
130212_1018	2	subjects	28	11	22	0	32	0	1	-1	0	1	-1	19	0	0.9071555067352743	0	-	-	-	-	-	-
130212_1018	2	subjects	28	12	8	0	28	0	1	-1	0	0	-1	16	0	0.6999604444484974	0	-	-	-	-	-	-
130212_1018	2	subjects	28	13	18	0	29	0	2	-1	0	1	-1	19	0	0.8644584169911492	0	-	-	-	-	-	-
130212_1018	2	subjects	28	14	4	0	32	0	2	-1	0	0	-1	16	0	0.7282163248063142	0	-	-	-	-	-	-
130212_1018	2	subjects	28	15	24	0	23	0	1	-1	0	0	-1	14	0	0.9526143702457726	0	-	-	-	-	-	-
130212_1018	2	subjects	28	16	29	0	31	0	2	-1	0	0	-1	16	0	0.5045120923335255	0	-	-	-	-	-	-
130212_1018	2	subjects	28	17	27	0	39	0	2	-1	0	0	-1	14	0	0.2530121376053487	0	-	-	-	-	-	-
130212_1018	2	subjects	28	18	11	0	35	0	2	-1	0	0	-1	14	0	0.2351898458950174	0	-	-	-	-	-	-
130212_1018	2	subjects	28	19	29	0	29	0	1	-1	0	0	-1	16	0	0.4456501046408201	0	-	-	-	-	-	-
130212_1018	2	subjects	28	20	6	0	39	0	2	-1	0	1	-1	17	0	0.9338132789981614	0	-	-	-	-	-	-
130212_1018	2	subjects	28	21	17	0	20	0	1	-1	0	1	-1	20	0	0.1826844970615043	0	-	-	-	-	-	-
130212_1018	2	subjects	28	22	21	0	26	0	1	-1	0	0	-1	14	0	0.09957517269047683	0	-	-	-	-	-	-
130212_1018	2	subjects	28	23	23	0	30	0	1	-1	0	1	-1	18	0	0.7369800227400754	0	-	-	-	-	-	-
130212_1018	2	subjects	28	24	2	0	23	0	1	-1	0	1	-1	17	0	0.4928182095721449	0	-	-	-	-	-	-
130212_1018	2	subjects	28	25	30	0	15	0	1	-1	0	1	-1	15	0	0.9054235959916486	0	-	-	-	-	-	-
130212_1018	2	subjects	28	26	14	0	30	0	2	-1	0	1	-1	18	0	0.7741854967429235	0	-	-	-	-	-	-
130212_1018	2	subjects	28	27	1	0	20	0	2	-1	0	1	-1	21	0	0.3674123624187952	0	-	-	-	-	-	-
130212_1018	2	subjects	28	28	18	0	31	0	1	-1	0	1	-1	19	0	0.3852841483360548	0	-	-	-	-	-	-
130212_1018	2	subjects	28	29	13	0	35	0	2	-1	0	1	-1	17	0	0.5997801220974792	0	-	-	-	-	-	-
130212_1018	2	subjects	28	30	7	0	24	0	1	-1	0	0	-1	18	0	0.454377831637104	0	-	-	-	-	-	-
130212_1018	2	subjects	28	31	25	0	25	0	1	-1	0	0	-1	16	0	0.4381024383185909	0	-	-	-	-	-	-
130212_1018	2	subjects	28	32	6	0	21	0	1	-1	0	1	-1	17	0	0.2764848048223578	0	-	-	-	-	-	-
130212_1018	2	subjects	28	33	10	0	15	0	1	-1	0	1	-1	15	0	0.737970190932029	0	-	-	-	-	-	-
130212_1018	2	subjects	28	34	12	0	38	0	2	-1	0	1	-1	17	0	0.1762322290689835	0	-	-	-	-	-	-
130212_1018	2	subjects	28	35	5	0	25	0	1	-1	0	1	-1	17	0	0.3515510882025357	0	-	-	-	-	-	-
130212_1018	2	subjects	28	36	4	0	28	0	1	-1	0	0	-1	16	0	0.3566984964333002	0	-	-	-	-	-	-
130212_1018	2	subjects	28	37	14	0	30	0	1	-1	0	1	-1	18	0	0.2065665611096502	0	-	-	-	-	-	-
130212_1018	2	subjects	28	38	19	0	32	0	2	-1	0	1	-1	19	0	0.03236172396333969	0	-	-	-	-	-	-
130212_1018	2	subjects	28	39	19	0	28	0	1	-1	0	1	-1	19	0	0.09260233309706782	0	-	-	-	-	-	-
130212_1018	2	subjects	28	40	16	0	28	0	1	-1	0	1	-1	18	0	0.3504757333316262	0	-	-	-	-	-	-
130212_1018	2	subjects	28	41	15	0	21	0	1	-1	0	0	-1	14	0	0.7641925698910805	0	-	-	-	-	-	-
130212_1018	2	subjects	28	42	20	0	26	0	1	-1	0	0	-1	17	0	0.3637387218716269	0	-	-	-	-	-	-
130212_1018	2	subjects	28	43	8	0	32	0	2	-1	0	0	-1	16	0	0.2049415145092371	0	-	-	-	-	-	-
130212_1018	2	subjects	28	44	5	0	35	0	2	-1	0	1	-1	17	0	0.7845221593903946	0	-	-	-	-	-	-
130212_1018	2	subjects	28	45	3	0	39	0	2	-1	0	0	-1	15	0	0.5897207206998583	0	-	-	-	-	-	-
130212_1018	2	subjects	28	46	9	0	29	0	1	-1	0	1	-1	20	0	0.5599274088441988	0	-	-	-	-	-	-
130212_1018	2	subjects	28	47	2	0	37	0	2	-1	0	1	-1	17	0	0.0326682245510948	0	-	-	-	-	-	-
130212_1018	2	subjects	28	48	26	0	25	0	1	-1	0	1	-1	17	0	0.4639328743628845	0	-	-	-	-	-	-
130212_1018	2	subjects	28	49	11	0	25	0	1	-1	0	0	-1	14	0	0.8801146493666407	0	-	-	-	-	-	-
130212_1018	2	subjects	28	50	1	0	40	0	1	-1	0	1	-1	21	0	0.7880861390326573	0	-	-	-	-	-	-
130212_1018	2	subjects	28	51	22	0	28	0	2	-1	0	1	-1	19	0	0.9767881086919401	0	-	-	-	-	-	-
130212_1018	2	subjects	28	52	13	0	25	0	1	-1	0	1	-1	17	0	0.3749967330950297	0	-	-	-	-	-	-
130212_1018	2	subjects	28	53	23	0	30	0	2	-1	0	1	-1	18	0	0.3414338754217298	0	-	-	-	-	-	-
130212_1018	2	subjects	28	54	15	0	39	0	2	-1	0	0	-1	14	0	0.2814666751220202	0	-	-	-	-	-	-
130212_1018	2	subjects	28	55	30	0	45	0	2	-1	0	1	-1	15	0	0.3347358495624437	0	-	-	-	-	-	-
130212_1018	2	subjects	28	56	9	0	31	0	2	-1	0	1	-1	20	0	0.4087266765575515	0	-	-	-	-	-	-
130212_1018	2	subjects	28	57	28	0	36	0	2	-1	0	1	-1	17	0	0.2050370807782919	0	-	-	-	-	-	-
130212_1018	2	subjects	28	58	21	0	34	0	2	-1	0	0	-1	14	0	0.4791442130129525	0	-	-	-	-	-	-
130212_1018	2	subjects	28	59	25	0	35	0	2	-1	0	0	-1	16	0	0.9350739624048927	0	-	-	-	-	-	-
130212_1018	2	subjects	28	60	17	0	40	0	2	-1	0	1	-1	20	0	0.1876808205562089	0	-	-	-	-	-	-
130212_1018	2	subjects	29	1	12	0	22	0	1	-1	0	1	-1	17	0	0.9307775757884502	0	-	-	-	-	-	-
130212_1018	2	subjects	29	2	24	0	37	0	2	-1	0	0	-1	14	0	0.4844588499909541	0	-	-	-	-	-	-
130212_1018	2	subjects	29	3	10	0	45	0	2	-1	0	1	-1	15	0	0.5787162764830125	0	-	-	-	-	-	-
130212_1018	2	subjects	29	4	16	0	32	0	2	-1	0	1	-1	18	0	0.8777427854378441	0	-	-	-	-	-	-
130212_1018	2	subjects	29	5	27	0	21	0	1	-1	0	0	-1	14	0	0.8722593271510021	0	-	-	-	-	-	-
130212_1018	2	subjects	29	6	20	0	34	0	2	-1	0	0	-1	17	0	0.7958881905283258	0	-	-	-	-	-	-
130212_1018	2	subjects	29	7	28	0	24	0	1	-1	0	1	-1	17	0	0.06251142689143839	0	-	-	-	-	-	-
130212_1018	2	subjects	29	8	7	0	36	0	2	-1	0	0	-1	18	0	0.3198194169997328	0	-	-	-	-	-	-
130212_1018	2	subjects	29	9	26	0	35	0	2	-1	0	1	-1	17	0	0.7335368095587644	0	-	-	-	-	-	-
130212_1018	2	subjects	29	10	3	0	21	0	1	-1	0	0	-1	15	0	0.7283895489426281	0	-	-	-	-	-	-
130212_1018	2	subjects	29	11	22	0	32	0	1	-1	0	1	-1	19	0	0.1606173525380983	0	-	-	-	-	-	-
130212_1018	2	subjects	29	12	8	0	28	0	1	-1	0	0	-1	16	0	0.04314907875058664	0	-	-	-	-	-	-
130212_1018	2	subjects	29	13	18	0	29	0	2	-1	0	1	-1	19	0	0.8745085941043257	0	-	-	-	-	-	-
130212_1018	2	subjects	29	14	4	0	32	0	2	-1	0	0	-1	16	0	0.08590370979434983	0	-	-	-	-	-	-
130212_1018	2	subjects	29	15	24	0	23	0	1	-1	0	0	-1	14	0	0.8141827079533519	0	-	-	-	-	-	-
130212_1018	2	subjects	29	16	29	0	31	0	2	-1	0	0	-1	16	0	0.1317710197212971	0	-	-	-	-	-	-
130212_1018	2	subjects	29	17	27	0	39	0	2	-1	0	0	-1	14	0	0.6067573063107009	0	-	-	-	-	-	-
130212_1018	2	subjects	29	18	11	0	35	0	2	-1	0	0	-1	14	0	0.5979220851314823	0	-	-	-	-	-	-
130212_1018	2	subjects	29	19	29	0	29	0	1	-1	0	0	-1	16	0	0.4197021054195715	0	-	-	-	-	-	-
130212_1018	2	subjects	29	20	6	0	39	0	2	-1	0	1	-1	17	0	0.5531582541545659	0	-	-	-	-	-	-
130212_1018	2	subjects	29	21	17	0	20	0	1	-1	0	1	-1	20	0	0.2229948538462608	0	-	-	-	-	-	-
130212_1018	2	subjects	29	22	21	0	26	0	1	-1	0	0	-1	14	0	0.06499899461166886	0	-	-	-	-	-	-
130212_1018	2	subjects	29	23	23	0	30	0	1	-1	0	1	-1	18	0	0.3517964069507068	0	-	-	-	-	-	-
130212_1018	2	subjects	29	24	2	0	23	0	1	-1	0	1	-1	17	0	0.8765043569153661	0	-	-	-	-	-	-
130212_1018	2	subjects	29	25	30	0	15	0	1	-1	0	1	-1	15	0	0.4921809902843931	0	-	-	-	-	-	-
130212_1018	2	subjects	29	26	14	0	30	0	2	-1	0	1	-1	18	0	0.3033176987913054	0	-	-	-	-	-	-
130212_1018	2	subjects	29	27	1	0	20	0	2	-1	0	1	-1	21	0	0.4692529027672731	0	-	-	-	-	-	-
130212_1018	2	subjects	29	28	18	0	31	0	1	-1	0	1	-1	19	0	0.88437095791305	0	-	-	-	-	-	-
130212_1018	2	subjects	29	29	13	0	35	0	2	-1	0	1	-1	17	0	0.922168404293325	0	-	-	-	-	-	-
130212_1018	2	subjects	29	30	7	0	24	0	1	-1	0	0	-1	18	0	0.2814484035044202	0	-	-	-	-	-	-
130212_1018	2	subjects	29	31	25	0	25	0	1	-1	0	0	-1	16	0	0.6226896446303882	0	-	-	-	-	-	-
130212_1018	2	subjects	29	32	6	0	21	0	1	-1	0	1	-1	17	0	0.9332857867392179	0	-	-	-	-	-	-
130212_1018	2	subjects	29	33	10	0	15	0	1	-1	0	1	-1	15	0	0.3158434565718488	0	-	-	-	-	-	-
130212_1018	2	subjects	29	34	12	0	38	0	2	-1	0	1	-1	17	0	0.9687725719850383	0	-	-	-	-	-	-
130212_1018	2	subjects	29	35	5	0	25	0	1	-1	0	1	-1	17	0	0.6295517644051237	0	-	-	-	-	-	-
130212_1018	2	subjects	29	36	4	0	28	0	1	-1	0	0	-1	16	0	0.4201519151312075	0	-	-	-	-	-	-
130212_1018	2	subjects	29	37	14	0	30	0	1	-1	0	1	-1	18	0	0.7342177260360763	0	-	-	-	-	-	-
130212_1018	2	subjects	29	38	19	0	32	0	2	-1	0	1	-1	19	0	0.4958441078177859	0	-	-	-	-	-	-
130212_1018	2	subjects	29	39	19	0	28	0	1	-1	0	1	-1	19	0	0.5448573029343306	0	-	-	-	-	-	-
130212_1018	2	subjects	29	40	16	0	28	0	1	-1	0	1	-1	18	0	0.9973214883344814	0	-	-	-	-	-	-
130212_1018	2	subjects	29	41	15	0	21	0	1	-1	0	0	-1	14	0	0.145919410114139	0	-	-	-	-	-	-
130212_1018	2	subjects	29	42	20	0	26	0	1	-1	0	0	-1	17	0	0.6507062356223847	0	-	-	-	-	-	-
130212_1018	2	subjects	29	43	8	0	32	0	2	-1	0	0	-1	16	0	0.4675257883349088	0	-	-	-	-	-	-
130212_1018	2	subjects	29	44	5	0	35	0	2	-1	0	1	-1	17	0	0.8659411114016273	0	-	-	-	-	-	-
130212_1018	2	subjects	29	45	3	0	39	0	2	-1	0	0	-1	15	0	0.7471501039094991	0	-	-	-	-	-	-
130212_1018	2	subjects	29	46	9	0	29	0	1	-1	0	1	-1	20	0	0.473824657720432	0	-	-	-	-	-	-
130212_1018	2	subjects	29	47	2	0	37	0	2	-1	0	1	-1	17	0	0.5710223073004849	0	-	-	-	-	-	-
130212_1018	2	subjects	29	48	26	0	25	0	1	-1	0	1	-1	17	0	0.8605635854697616	0	-	-	-	-	-	-
130212_1018	2	subjects	29	49	11	0	25	0	1	-1	0	0	-1	14	0	0.4561358827427662	0	-	-	-	-	-	-
130212_1018	2	subjects	29	50	1	0	40	0	1	-1	0	1	-1	21	0	0.01168894721739411	0	-	-	-	-	-	-
130212_1018	2	subjects	29	51	22	0	28	0	2	-1	0	1	-1	19	0	0.3889148344234167	0	-	-	-	-	-	-
130212_1018	2	subjects	29	52	13	0	25	0	1	-1	0	1	-1	17	0	0.03162955447641646	0	-	-	-	-	-	-
130212_1018	2	subjects	29	53	23	0	30	0	2	-1	0	1	-1	18	0	0.8210119087346885	0	-	-	-	-	-	-
130212_1018	2	subjects	29	54	15	0	39	0	2	-1	0	0	-1	14	0	0.6422116205292808	0	-	-	-	-	-	-
130212_1018	2	subjects	29	55	30	0	45	0	2	-1	0	1	-1	15	0	0.1521396851875538	0	-	-	-	-	-	-
130212_1018	2	subjects	29	56	9	0	31	0	2	-1	0	1	-1	20	0	0.6257602272675188	0	-	-	-	-	-	-
130212_1018	2	subjects	29	57	28	0	36	0	2	-1	0	1	-1	17	0	0.2692827364752454	0	-	-	-	-	-	-
130212_1018	2	subjects	29	58	21	0	34	0	2	-1	0	0	-1	14	0	0.08691190513172742	0	-	-	-	-	-	-
130212_1018	2	subjects	29	59	25	0	35	0	2	-1	0	0	-1	16	0	0.7503332191846954	0	-	-	-	-	-	-
130212_1018	2	subjects	29	60	17	0	40	0	2	-1	0	1	-1	20	0	0.4520343567487012	0	-	-	-	-	-	-
130212_1018	2	subjects	30	1	12	20	42	1	1	-1	0	1	-1	17	1	0.7394317438543923	1	-	-	-	-	-	21
130212_1018	2	subjects	30	2	24	0	37	1	2	-1	0	0	-1	14	0	0.2757812576721335	1	-	-	-	-	-	0
130212_1018	2	subjects	30	3	10	20	65	1	2	-1	0	1	-1	15	1	0.9991967738602295	1	-	-	-	-	-	24
130212_1018	2	subjects	30	4	16	20	52	1	2	-1	0	1	-1	18	1	0.4392589849602706	1	-	-	-	-	-	2
130212_1018	2	subjects	30	5	27	0	21	1	1	-1	0	0	-1	14	0	0.04566595426093133	1	-	-	-	-	-	10
130212_1018	2	subjects	30	6	20	0	34	1	2	-1	0	0	-1	17	0	0.1438468057400765	1	-	-	-	-	-	22
130212_1018	2	subjects	30	7	28	20	44	1	1	-1	0	1	-1	17	1	0.8349519394500888	1	-	-	-	-	-	22
130212_1018	2	subjects	30	8	7	0	36	1	2	-1	0	0	-1	18	0	0.6332640734656081	1	-	-	-	-	-	23
130212_1018	2	subjects	30	9	26	20	55	1	2	-1	0	1	-1	17	1	0.03724633764347356	1	-	-	-	-	-	22
130212_1018	2	subjects	30	10	3	0	21	1	1	-1	0	0	-1	15	0	0.06690308361635687	1	-	-	-	-	-	16
130212_1018	2	subjects	30	11	22	20	52	1	1	-1	0	1	-1	19	1	0.5001782688778724	1	-	-	-	-	-	13
130212_1018	2	subjects	30	12	8	0	28	1	1	-1	0	0	-1	16	0	0.4606258089005136	1	-	-	-	-	-	20
130212_1018	2	subjects	30	13	18	20	49	1	2	-1	0	1	-1	19	1	0.03582238966404572	1	-	-	-	-	-	24
130212_1018	2	subjects	30	14	4	0	32	1	2	-1	0	0	-1	16	0	0.9085744041523777	1	-	-	-	-	-	23
130212_1018	2	subjects	30	15	24	0	23	1	1	-1	0	0	-1	14	0	0.8628828012677295	1	-	-	-	-	-	10
130212_1018	2	subjects	30	16	29	0	31	1	2	-1	0	0	-1	16	0	0.8937192498211373	1	-	-	-	-	-	25
130212_1018	2	subjects	30	17	27	0	39	1	2	-1	0	0	-1	14	0	0.4166904172937807	1	-	-	-	-	-	14
130212_1018	2	subjects	30	18	11	0	35	1	2	-1	0	0	-1	14	0	0.705924544812145	1	-	-	-	-	-	22
130212_1018	2	subjects	30	19	29	0	29	1	1	-1	0	0	-1	16	0	0.3783421127024769	1	-	-	-	-	-	22
130212_1018	2	subjects	30	20	6	20	59	1	2	-1	0	1	-1	17	1	0.9637736566196073	1	-	-	-	-	-	24
130212_1018	2	subjects	30	21	17	20	40	1	1	-1	0	1	-1	20	1	0.7956482790390255	1	-	-	-	-	-	14
130212_1018	2	subjects	30	22	21	0	26	1	1	-1	0	0	-1	14	0	0.7836505136376482	1	-	-	-	-	-	24
130212_1018	2	subjects	30	23	23	20	50	1	1	-1	0	1	-1	18	1	0.1336965584818723	1	-	-	-	-	-	21
130212_1018	2	subjects	30	24	2	20	43	1	1	-1	0	1	-1	17	1	0.4401263401099138	1	-	-	-	-	-	23
130212_1018	2	subjects	30	25	30	20	35	1	1	-1	0	1	-1	15	1	0.2237871728016935	1	-	-	-	-	-	15
130212_1018	2	subjects	30	26	14	20	50	1	2	-1	0	1	-1	18	1	0.9822544376283207	1	-	-	-	-	-	23
130212_1018	2	subjects	30	27	1	20	40	1	2	-1	0	1	-1	21	1	0.01511488203663141	1	-	-	-	-	-	22
130212_1018	2	subjects	30	28	18	20	51	1	1	-1	0	1	-1	19	1	0.6293189607697162	1	-	-	-	-	-	23
130212_1018	2	subjects	30	29	13	20	55	1	2	-1	0	1	-1	17	1	0.5140065790684925	1	-	-	-	-	-	16
130212_1018	2	subjects	30	30	7	0	24	1	1	-1	0	0	-1	18	0	0.04796952383963835	1	-	-	-	-	-	14
130212_1018	2	subjects	30	31	25	0	25	1	1	-1	0	0	-1	16	0	0.1910132780629272	1	-	-	-	-	-	20
130212_1018	2	subjects	30	32	6	20	41	1	1	-1	0	1	-1	17	1	0.2998917979653421	1	-	-	-	-	-	0
130212_1018	2	subjects	30	33	10	20	35	1	1	-1	0	1	-1	15	1	0.3809746030629495	1	-	-	-	-	-	21
130212_1018	2	subjects	30	34	12	20	58	1	2	-1	0	1	-1	17	1	0.4468586949849774	1	-	-	-	-	-	10
130212_1018	2	subjects	30	35	5	20	45	1	1	-1	0	1	-1	17	1	0.3804589246308706	1	-	-	-	-	-	6
130212_1018	2	subjects	30	36	4	0	28	1	1	-1	0	0	-1	16	0	0.8598348707239306	1	-	-	-	-	-	20
130212_1018	2	subjects	30	37	14	20	50	1	1	-1	0	1	-1	18	1	0.2831315986267904	1	-	-	-	-	-	21
130212_1018	2	subjects	30	38	19	20	52	1	2	-1	0	1	-1	19	1	0.3160504453424599	1	-	-	-	-	-	20
130212_1018	2	subjects	30	39	19	20	48	1	1	-1	0	1	-1	19	1	0.4712409067299407	1	-	-	-	-	-	21
130212_1018	2	subjects	30	40	16	20	48	1	1	-1	0	1	-1	18	1	0.05559769554790002	1	-	-	-	-	-	25
130212_1018	2	subjects	30	41	15	0	21	1	1	-1	0	0	-1	14	0	0.8944337679512956	1	-	-	-	-	-	0
130212_1018	2	subjects	30	42	20	0	26	1	1	-1	0	0	-1	17	0	0.592778120465939	1	-	-	-	-	-	19
130212_1018	2	subjects	30	43	8	0	32	1	2	-1	0	0	-1	16	0	0.4304690735556507	1	-	-	-	-	-	15
130212_1018	2	subjects	30	44	5	20	55	1	2	-1	0	1	-1	17	1	0.821870671036593	1	-	-	-	-	-	7
130212_1018	2	subjects	30	45	3	0	39	1	2	-1	0	0	-1	15	0	0.2033982273207038	1	-	-	-	-	-	0
130212_1018	2	subjects	30	46	9	20	49	1	1	-1	0	1	-1	20	1	0.7483379574252004	1	-	-	-	-	-	11
130212_1018	2	subjects	30	47	2	20	57	1	2	-1	0	1	-1	17	1	0.5076932634728464	1	-	-	-	-	-	17
130212_1018	2	subjects	30	48	26	20	45	1	1	-1	0	1	-1	17	1	0.1683759406061731	1	-	-	-	-	-	4
130212_1018	2	subjects	30	49	11	0	25	1	1	-1	0	0	-1	14	0	0.6519200935270265	1	-	-	-	-	-	6
130212_1018	2	subjects	30	50	1	20	60	1	1	-1	0	1	-1	21	1	0.944675931215601	1	-	-	-	-	-	0
130212_1018	2	subjects	30	51	22	20	48	1	2	-1	0	1	-1	19	1	0.3540866125161232	1	-	-	-	-	-	13
130212_1018	2	subjects	30	52	13	20	45	1	1	-1	0	1	-1	17	1	0.850414837175242	1	-	-	-	-	-	0
130212_1018	2	subjects	30	53	23	20	50	1	2	-1	0	1	-1	18	1	0.7481315395553277	1	-	-	-	-	-	26
130212_1018	2	subjects	30	54	15	0	39	1	2	-1	0	0	-1	14	0	0.4876789564675088	1	-	-	-	-	-	19
130212_1018	2	subjects	30	55	30	20	65	1	2	-1	0	1	-1	15	1	0.2730549649675633	1	-	-	-	-	-	13
130212_1018	2	subjects	30	56	9	20	51	1	2	-1	0	1	-1	20	1	0.8006791881288771	1	-	-	-	-	-	0
130212_1018	2	subjects	30	57	28	20	56	1	2	-1	0	1	-1	17	1	0.03805840482844897	1	-	-	-	-	-	18
130212_1018	2	subjects	30	58	21	0	34	1	2	-1	0	0	-1	14	0	0.2347962098358181	1	-	-	-	-	-	0
130212_1018	2	subjects	30	59	25	0	35	1	2	-1	0	0	-1	16	0	0.3731462710411969	1	-	-	-	-	-	0
130212_1018	2	subjects	30	60	17	20	60	1	2	-1	0	1	-1	20	1	0.0675580543780504	1	-	-	-	-	-	0
